# Supplementary material for: Proteomic Approach to Study the Effect of Pneumocystis jirovecii Colonization in Idiopathic Pulmonary Fibrosis
Source: J Fungi (Basel). 2025 Jan 29;11(2):102. doi: 10.3390/jof11020102 (PMC11857022; doi:10.3390/jof11020102)
Supplement: Supplementary file 1 [file jof-11-00102-s001.zip]

Archive with 9 entries (7 files):
- jof-3405943 supplementary - copy/figureS1-S3/
- jof-3405943 supplementary - copy/figureS1-S3/FigS1.png
- jof-3405943 supplementary - copy/figureS1-S3/FigS2.png
- jof-3405943 supplementary - copy/figureS1-S3/FigS3.png
- jof-3405943 supplementary - copy/tableS1-S4/
- jof-3405943 supplementary - copy/tableS1-S4/Table_S1.xlsx
- jof-3405943 supplementary - copy/tableS1-S4/Table_S2 (115_intersections).csv
- jof-3405943 supplementary - copy/tableS1-S4/Table_S3 (116_intersections).csv
- jof-3405943 supplementary - copy/tableS1-S4/Table_S4 (117_intersections).csv
