# Supplementary material for: Proteomic Approach to Study the Effect of Pneumocystis jirovecii Colonization in Idiopathic Pulmonary Fibrosis
Source: J Fungi (Basel). 2025 Jan 29;11(2):102. doi: 10.3390/jof11020102 (PMC11857022; doi:10.3390/jof11020102)
Supplement: Supplementary file 1 [file jof-11-00102-s001.zip › jof-3405943 supplementary - copy/tableS1-S4/Table_S1.xlsx]

## Sheet: Table_S1
Accession	Name	Gene symbol	fc_115_114	PVal 115:114	log_fc_115_114	log_pval_115_114	fc_116_114	PVal 116:114	log_fc_116_114	log_pval_116_114	fc_117_114	PVal 117:114	log_fc_117_114	log_pval_117_114	Expression_15	Expression_16	Expression_17
gi|119573385	lamin A/C, isoform CRA_d [Homo sapiens]	LMNA	2.53537	0.0172744	1.34219	1.7626	6.73599	8.25571e-06	2.75189	5.08325	3.80139	0.000199651	1.92653	3.69973	Upregulated	Upregulated	Upregulated
gi|178390	aldehyde dehydrogenase	ALDH2	3.72444	0.0576458	1.89702	1.23923	6.53342	0.0116754	2.70784	1.93273	3.16261	0.133239	1.66112	0.875367	Not significant	Upregulated	Not significant
gi|4758754	napsin A preproprotein [Homo sapiens]	NAPSA	3.43761	0.000870413	1.78141	3.06027	5.61428	9.36191e-05	2.4891	4.02864	2.77137	0.00498672	1.4706	2.30219	Upregulated	Upregulated	Upregulated
gi|109081460	PREDICTED: similar to annexin A2 isoform 1 [Macaca mulatta]	ANXA2	3.99393	5.6025e-06	1.99781	5.25162	5.48679	5.47911e-08	2.45596	7.26129	2.80578	9.69146e-08	1.4884	7.01361	Upregulated	Upregulated	Upregulated
gi|4503143	cathepsin D preproprotein [Homo sapiens]	CTSD	2.51852	2.13463e-07	1.33258	6.67068	5.0376	1.91944e-13	2.33274	12.7168	1.57445	0.0020201	0.654851	2.69463	Upregulated	Upregulated	Upregulated
gi|33096741	hypothetical protein [Homo sapiens]	FTL	0.898752	0.510186	-0.154006	0.292271	4.52416	3.56218e-07	2.17765	6.44828	1.72652	0.0134204	0.787868	1.87223	Not significant	Upregulated	Upregulated
gi|5453678	epididymal secretory protein E1 precursor [Homo sapiens]	NPC2	1.86572	0.00136461	0.899735	2.86499	4.48026	1.22625e-05	2.16358	4.91142	2.62633	2.77269e-05	1.39305	4.5571	Upregulated	Upregulated	Upregulated
gi|61372279	cathepsin H [synthetic construct]	CTSH	3.47291	0.0371886	1.79615	1.42959	3.28265	0.0546398	1.71486	1.26249	2.1797	0.204355	1.12413	0.689615	Upregulated	Not significant	Not significant
gi|62414289	vimentin [Homo sapiens]	VIM	0.563445	0.0051712	-0.827654	2.28641	3.28265	4.27284e-10	1.71486	9.36928	2.91215	4.93681e-07	1.54209	6.30655	Downregulated	Upregulated	Upregulated
gi|109105452	PREDICTED: similar to Cofilin-1 (Cofilin, non-muscle isoform) (18 kDa phosphoprotein) (p18) [Macaca mulatta]	CFL1	2.20795	0.00323289	1.14271	2.49041	3.21041	3.61606e-06	1.68276	5.44176	1.84023	0.00683982	0.879884	2.16496	Upregulated	Upregulated	Upregulated
gi|90109421	Chain A, Structure Of Human Liver Fpbase Complexed With A Novel Benzoxazole As Allosteric Inhibitor	FBP1	1.49131	0.117841	0.576579	0.928704	3.14674	9.11152e-05	1.65386	4.04041	2.06911	0.000365331	1.04901	3.43731	Not significant	Upregulated	Upregulated
gi|119584197	N-acylsphingosine amidohydrolase (acid ceramidase) 1, isoform CRA_c [Homo sapiens]	ASAH1	1.80634	0.0126808	0.85307	1.89685	3.10544	3.80146e-07	1.6348	6.42005	1.60663	0.0495114	0.684041	1.30529	Upregulated	Upregulated	Upregulated
gi|5822002	Chain A, Profilin Binds Proline-Rich Ligands In Two Distinct Amide Backbone Orientations	PFN1	1.95885	0.012592	0.970004	1.89991	3.03148	1.32572e-06	1.60002	5.87755	2.80206	1.50932e-05	1.48649	4.82122	Upregulated	Upregulated	Upregulated
gi|12667788	myosin, heavy polypeptide 9, non-muscle [Homo sapiens]	MYL9	1.22128	0.642094	0.288395	0.192402	2.98336	0.000874838	1.57694	3.05807	5.31877	0.000137554	2.41109	3.86153	Not significant	Upregulated	Upregulated
gi|61372622	capping protein gelsolin-like [synthetic construct]	CAPG	1.63723	0.000479542	0.711253	3.31917	2.91106	3.15603e-06	1.54154	5.50086	1.66226	0.000896257	0.733148	3.04757	Upregulated	Upregulated	Upregulated
gi|8248931	acyl coenzyme A:cholesterol acyltransferase [Homo sapiens]	CES1	2.17466	0.00685637	1.12079	2.16391	2.88599	0.000619105	1.52907	3.20824	1.17395	0.506355	0.231365	0.295545	Upregulated	Upregulated	Not significant
gi|55741496	S100 calcium-binding protein A4 [Canis lupus familiaris]	S100A4	1.65981	0.0491163	0.731019	1.30877	2.81476	0.00357377	1.49301	2.44687	2.37727	0.00632723	1.2493	2.19879	Upregulated	Upregulated	Upregulated
gi|809185	Chain A, The Effect Of Metal Binding On The Structure Of Annexin V And Implications For Membrane Binding	ANXA5	1.62793	0.000224696	0.703042	3.6484	2.7997	2.66491e-10	1.48527	9.57432	1.12094	0.482325	0.164715	0.31666	Upregulated	Upregulated	Not significant
gi|109131058	PREDICTED: moesin [Macaca mulatta]	MSN	1.99605	1.08575e-06	0.997146	5.96427	2.70397	3.54481e-07	1.43508	6.45041	2.10233	7.59643e-06	1.07199	5.11939	Upregulated	Upregulated	Upregulated
gi|114651553	PREDICTED: L-plastin isoform 1 [Pan troglodytes]	LCP1	0.839245	0.39061	-0.252835	0.408257	2.18167	0.000411697	1.12544	3.38542	1.62417	0.00590048	0.699705	2.22911	Not significant	Upregulated	Upregulated
gi|154292857	Phl p 1-specific scFv antibody [synthetic construct]	scFv	1.78417	0.0495674	0.835251	1.3048	2.08692	0.0107563	1.06137	1.96834	1.90891	0.0350884	0.932748	1.45484	Upregulated	Upregulated	Upregulated
gi|60830843	annexin A1 [synthetic construct]	ANXA1	1.63682	0.00135547	0.710896	2.86791	2.02228	0.000165887	1.01598	3.78019	1.62627	0.0136963	0.701565	1.8634	Upregulated	Upregulated	Upregulated
gi|62897681	calreticulin precursor variant [Homo sapiens]	CALR	1.87034	7.0925e-05	0.903303	4.1492	1.84156	4.35169e-05	0.880929	4.36134	0.757308	0.16877	-0.401047	0.772704	Upregulated	Upregulated	Not significant
gi|62897069	transferrin variant [Homo sapiens]	TF	2.14032	1.61981e-15	1.09783	14.7905	1.78198	2.04545e-12	0.833477	11.6892	1.84674	1.57303e-18	0.884982	17.8033	Upregulated	Upregulated	Upregulated
gi|2765421	immunoglobulin kappa heavy chain [Homo sapiens]	IGHG1	1.33861	0.0257069	0.420738	1.58995	1.73467	5.90228e-05	0.794663	4.22898	2.16134	5.91613e-06	1.11193	5.22796	Upregulated	Upregulated	Upregulated
gi|494619	Chain I, The Refined 2.4 Angstroms X-Ray Crystal Structure Of Recombinant Human Stefin B In Complex With The Cysteine Proteinase Papain: A Novel Type Of Proteinase Inhibitor Interaction	CSTB	0.972429	0.873453	-0.0403358	0.0587605	1.72346	0.00464427	0.785311	2.33308	1.35901	0.0196627	0.442554	1.70636	Not significant	Upregulated	Upregulated
gi|56676393	Rho GDP dissociation inhibitor (GDI) beta [Homo sapiens]	ARHGDIB	1.12442	0.537333	0.169187	0.269757	1.70663	0.00381964	0.771153	2.41798	1.01758	0.940022	0.0251385	0.0268622	Not significant	Upregulated	Not significant
gi|114612830	PREDICTED: similar to Heterogeneous nuclear ribonucleoproteins A2/B1 (hnRNP A2 / hnRNP B1) [Pan troglodytes]	HNRNPA2B1	1.29583	0.174588	0.373875	0.757986	1.62431	0.0559395	0.699826	1.25228	0.3546	0.0152364	-1.49574	1.81712	Not significant	Not significant	Downregulated
gi|984325	phosphogluconate dehydrogenase [Homo sapiens]	PGD	0.544469	0.0976478	-0.877079	1.01034	1.55832	0.0365133	0.63999	1.43755	2.39829	0.00374591	1.26201	2.42644	Not significant	Upregulated	Upregulated
gi|4557014	catalase [Homo sapiens]	CAT	3.01788	5.87414e-08	1.59353	7.23106	1.51238	0.000701383	0.596825	3.15404	0.833589	0.348445	-0.262591	0.457866	Upregulated	Upregulated	Not significant
gi|56966693	Chain L, Crystal Structure Of Hla-A1:mage-A1 In Complex With Fab-Hyb3	HLA-A	0.938845	0.613887	-0.0910415	0.211912	1.51106	0.00262803	0.595558	2.58037	2.16103	0.00204062	1.11172	2.69024	Not significant	Upregulated	Upregulated
gi|999892	Chain A, Crystal Structure Of Recombinant Human Triosephosphate Isomerase At 2.8 Angstroms Resolution. Triosephosphate Isomerase Related Human Genetic Disorders And Comparison With The Trypanosomal Enzyme	TPI1	0.906397	0.497425	-0.141785	0.303272	1.50264	0.00136727	0.5875	2.86415	0.996161	0.978867	-0.00554919	0.00927626	Not significant	Upregulated	Not significant
gi|60416439	RecName: Full=Pulmonary surfactant-associated protein A2; Short=SP-A2; Short=SP-A; Short=PSP-A; Short=PSPA; AltName: Full=Alveolar proteinosis protein; AltName: Full=35 kDa pulmonary surfactant-associated protein; Flags: Precursor	SFTPA2	1.53297	0.00923985	0.616331	2.03434	1.4837	0.061921	0.569203	1.20816	8.65591	1.01564e-12	3.11369	11.9933	Upregulated	Not significant	Upregulated
gi|167375641	TRIM5/CypA fusion protein [Macaca nemestrina]	PPIA	1.11768	0.398903	0.160506	0.399133	1.43883	0.0301184	0.524898	1.52117	1.00384	0.976431	0.0055281	0.0103584	Not significant	Upregulated	Not significant
gi|114635893	PREDICTED: hypothetical protein isoform 4 [Pan troglodytes]	HPX	2.04243	3.77059e-06	1.03029	5.42359	1.42217	0.01493	0.508091	1.82594	1.98183	2.09148e-05	0.986836	4.67955	Upregulated	Upregulated	Upregulated
gi|179621	plasma protease (C1) inhibitor precursor	SERPING1	2.64675	0.0145068	1.40422	1.83843	1.33057	0.243986	0.412041	0.612634	1.76556	0.0269973	0.820124	1.56868	Upregulated	Not significant	Upregulated
gi|109087133	PREDICTED: similar to tyrosine 3/tryptophan 5 -monooxygenase activation protein, zeta polypeptide [Macaca mulatta]	TH	0.73565	0.0264577	-0.442908	1.57745	1.32153	0.00199485	0.402207	2.70009	0.889237	0.575066	-0.16936	0.240282	Downregulated	Upregulated	Not significant
gi|556301	elongation factor Tu	TUFM	0.6804	0.00141249	-0.555545	2.85001	1.28449	0.0885641	0.361194	1.05274	0.756796	0.445679	-0.402023	0.350978	Downregulated	Not significant	Not significant
gi|34527460	unnamed protein product [Homo sapiens]	IGHG2	1.78994	0.000104702	0.839915	3.98005	1.27181	0.0161251	0.346886	1.7925	1.92978	0.000166341	0.948437	3.779	Upregulated	Upregulated	Upregulated
gi|106586	Ig kappa chain V-III (KAU cold agglutinin) - human	IGH@	1.07374	0.514239	0.102645	0.288835	1.25925	0.00588512	0.332569	2.23024	1.24164	0.419962	0.312243	0.37679	Not significant	Upregulated	Not significant
gi|149754742	PREDICTED: similar to Histone H1.5 (Histone H1a) [Equus caballus]	H1-5	0.581091	0.0153627	-0.783164	1.81353	1.2303	0.335407	0.299014	0.474428	1.16395	0.209419	0.219033	0.678983	Downregulated	Not significant	Not significant
gi|60389477	RecName: Full=Actin, cytoplasmic 1; AltName: Full=Beta-actin	ACTB	0.505581	2.20369e-05	-0.983986	4.65685	1.18684	0.0657233	0.247126	1.18228	0.71249	0.0012259	-0.489058	2.91155	Downregulated	Not significant	Downregulated
gi|119579598	haptoglobin, isoform CRA_a [Homo sapiens]	HP	6.76455	1.90005e-12	2.75799	11.7212	1.16005	0.370244	0.214187	0.431512	3.84148	3.88105e-07	1.94166	6.41105	Upregulated	Not significant	Upregulated
gi|73762521	delta-globin Troodos variant [Homo sapiens]	HBD	15.5772	0.000255181	3.96136	3.59315	1.14239	0.591695	0.192051	0.227902	0.840807	0.53839	-0.250154	0.268903	Upregulated	Not significant	Not significant
gi|77735551	phosphoglycerate kinase 1 [Bos taurus]	PGK1	0.62658	0.0240539	-0.67443	1.61881	1.05167	0.627547	0.0726864	0.202354	1.27082	0.00474285	0.345761	2.32396	Downregulated	Not significant	Upregulated
gi|78101694	Chain A, Human Serum Albumin Complexed With Myristate And Azapropazone	AFM	1.58456	9.74657e-36	0.664082	35.0111	1.00775	0.800245	0.0111346	0.0967772	1.30323	4.73608e-16	0.382088	15.3246	Upregulated	Not significant	Upregulated
gi|119598292	pyruvate kinase, muscle, isoform CRA_c [Homo sapiens]	PKM	0.44649	1.39972e-05	-1.1633	4.85396	1	1	0	0	0.873715	0.458141	-0.194766	0.339001	Downregulated	Not significant	Not significant
gi|114559714	PREDICTED: similar to Protein S100-A6 (S100 calcium-binding protein A6) (Calcyclin) (Prolactin receptor-associated protein) (PRA) (Growth factor-inducible protein 2A9) (MLN 4) [Pan troglodytes]	S100A6	0.66336	0.000295522	-0.592136	3.52941	0.938123	0.407585	-0.0921517	0.389782	0.693	0.0718009	-0.529074	1.14387	Downregulated	Not significant	Not significant
gi|6855601	PRO0684 [Homo sapiens]	SERPINA1	0.682571	0.00110914	-0.550949	2.95501	0.928871	0.419364	-0.106451	0.377409	2.92186	2.73796e-19	1.54688	18.5626	Downregulated	Not significant	Upregulated
gi|109104910	PREDICTED: similar to transaldolase 1 [Macaca mulatta]	TALDO1	0.935487	0.842971	-0.0962104	0.0741876	0.901589	0.701094	-0.149458	0.154224	0.330384	0.00454071	-1.59778	2.34288	Not significant	Not significant	Downregulated
gi|148727309	keratin 2 [Pan troglodytes]	KRT2	1.55918	0.0207842	0.640791	1.68227	0.880191	0.395415	-0.184111	0.402947	1.00808	0.960252	0.0116115	0.0176147	Upregulated	Not significant	Not significant
gi|109096462	PREDICTED: alpha tubulin isoform 1 [Macaca mulatta]	TUBA1A	0.18869	0.0312575	-2.40591	1.50505	0.832588	0.456278	-0.264325	0.340771	1.03028	0.957568	0.0430306	0.0188303	Downregulated	Not significant	Not significant
gi|34535864	unnamed protein product [Homo sapiens]	IGHA1	0.754268	0.182393	-0.40685	0.738991	0.813784	0.234443	-0.297282	0.629963	2.5996	1.45989e-09	1.37829	8.83568	Not significant	Not significant	Upregulated
gi|11935049	keratin 1 [Homo sapiens]	KRT1	1.28787	0.00011697	0.364985	3.93193	0.802273	3.81766e-05	-0.317835	4.4182	0.649968	9.2695e-10	-0.62156	9.03294	Upregulated	Downregulated	Downregulated
gi|21961605	Keratin 10 [Homo sapiens]	KRT10	1.35709	0.212813	0.440514	0.672002	0.770053	0.0141106	-0.37697	1.85045	0.855594	0.160634	-0.225002	0.794161	Not significant	Downregulated	Not significant
gi|109072274	PREDICTED: similar to villin 2 [Macaca mulatta]	EZR	0.50062	0.00307725	-0.998212	2.51184	0.766656	0.166574	-0.383349	0.778394	0.537156	0.00158439	-0.896587	2.80014	Downregulated	Not significant	Downregulated
gi|56749085	RecName: Full=Heat shock 70 kDa protein 1	HSP72	0.402379	0.0257969	-1.31337	1.58843	0.755324	0.182042	-0.404833	0.739828	0.670408	0.311449	-0.57689	0.506613	Downregulated	Not significant	Not significant
gi|114667176	PREDICTED: similar to Keratin, type I cytoskeletal 14 (Cytokeratin-14) (CK-14) (Keratin-14) (K14) [Pan troglodytes]	KRT14	1.10193	0.188446	0.140028	0.724812	0.739529	0.000268976	-0.435321	3.57029	0.565401	0.000696145	-0.822655	3.1573	Not significant	Downregulated	Downregulated
gi|93279697	Chain A, Human Carbonic Anhydrase I Complexed With A Two-Prong Inhibitor	CA1	9.58397	0.000384973	3.26062	3.41457	0.722745	0.61083	-0.46844	0.21408	0.695416	0.43317	-0.524051	0.363341	Upregulated	Not significant	Not significant
gi|21614544	S100 calcium-binding protein A8 [Homo sapiens]	S100A8	0.16584	5.2341e-11	-2.59213	10.2812	0.714165	0.00035659	-0.48567	3.44783	0.905196	0.357706	-0.143698	0.446473	Downregulated	Downregulated	Not significant
gi|156382476	predicted protein [Nematostella vectensis]	H4C1	0.313804	2.63759e-07	-1.67206	6.57879	0.696877	0.022786	-0.521025	1.64233	0.509712	0.0417119	-0.972247	1.37974	Downregulated	Downregulated	Downregulated
gi|55622594	PREDICTED: immunoglobulin J chain isoform 5 [Pan troglodytes]	JCHAIN	0.862709	0.34324	-0.213053	0.464402	0.670398	0.00271613	-0.576911	2.56605	1.74422	0.00492179	0.802579	2.30788	Not significant	Downregulated	Upregulated
gi|179665	complement component C3	C3	0.665133	9.88574e-06	-0.588286	5.00499	0.654895	1.30681e-05	-0.610665	4.88379	0.784789	0.0518707	-0.349623	1.28508	Downregulated	Downregulated	Not significant
gi|225733991	Chain A, Nemo Cozi Domain Incomplex With Diubiquitin In P212121 Space Group	UBC	0.657446	0.00157317	-0.605055	2.80322	0.641174	5.50552e-05	-0.641213	4.2592	0.732896	0.00102749	-0.44832	2.98822	Downregulated	Downregulated	Downregulated
gi|75043305	RecName: Full=Peroxiredoxin-1	PRDX1	0.515866	3.41009e-06	-0.954932	5.46723	0.64036	0.000575195	-0.643044	3.24018	0.349853	2.8307e-07	-1.51518	6.54811	Downregulated	Downregulated	Downregulated
gi|33943099	surfactant, pulmonary-associated protein B [Homo sapiens]	SFTPB	0.418018	0.00423377	-1.25836	2.37327	0.61866	0.139105	-0.692782	0.856657	1.74224	0.000815767	0.800943	3.08843	Downregulated	Not significant	Upregulated
gi|82407447	Chain C, Crystal Structure Of Human Calprotectin(S100a8S100A9)	S100A9	0.114583	8.16227e-10	-3.12554	9.08819	0.603389	9.12831e-06	-0.72884	5.03961	0.824324	0.0469545	-0.278716	1.32832	Downregulated	Downregulated	Downregulated
gi|41388182	monoclonal IgM antibody heavy chain [Homo sapiens]	IGHM	1.58885	0.0937636	0.667983	1.02797	0.59926	0.0191914	-0.738747	1.71689	1.61034	0.324236	0.687366	0.489139	Not significant	Downregulated	Not significant
gi|6003534	hemoglobin beta subunit variant [Homo sapiens]	HBB	4.85725	6.31825e-09	2.28014	8.1994	0.577434	0.0252768	-0.792273	1.59728	0.493547	0.00226766	-1.01874	2.64442	Upregulated	Downregulated	Downregulated
gi|9256890	Chain A, Deoxy Rhb1.2 (Recombinant Hemoglobin)	HBA1	6.18407	9.61006e-35	2.62856	34.0173	0.559449	0.000539668	-0.837922	3.26787	0.728773	0.00142617	-0.456459	2.84583	Upregulated	Downregulated	Downregulated
gi|194039792	PREDICTED: similar to histone cluster 1, H2ag [Sus scrofa]	H2AC7	0.239992	1.56962e-06	-2.05894	5.8042	0.526648	0.00302875	-0.925088	2.51874	0.227901	0.000610116	-2.13352	3.21459	Downregulated	Downregulated	Downregulated
gi|66932947	alpha-2-macroglobulin precursor [Homo sapiens]	A2M	0.692439	0.010049	-0.530241	1.99788	0.526142	0.00364316	-0.926475	2.43852	0.623375	0.200387	-0.681828	0.698131	Downregulated	Downregulated	Not significant
gi|238236	transmembrane secretory component; poly-Ig receptor; SC [Homo sapiens]	PIGR	0.675468	0.000304281	-0.56604	3.51672	0.463381	1.3882e-12	-1.10973	11.8575	0.83153	0.326518	-0.26616	0.486092	Downregulated	Downregulated	Not significant
gi|194209993	PREDICTED: similar to anionic trypsinogen [Equus caballus]	TRY8	0.489844	0.000960366	-1.02961	3.01756	0.459824	0.00586931	-1.12085	2.23141	0.428853	0.00773179	-1.22144	2.11172	Downregulated	Downregulated	Downregulated
gi|9955007	Chain A, Thioredoxin Peroxidase B From Red Blood Cells	PRDX2	9.75811	2.91118e-05	3.2866	4.53593	0.450984	0.331084	-1.14885	0.480062	0.574381	0.158642	-0.799919	0.799583	Upregulated	Not significant	Not significant
gi|106896172	histone H3 [Strombus luhuanus]	H3-5	0.150197	3.5225e-05	-2.73508	4.45315	0.42232	0.00216036	-1.24359	2.66547	0.415904	0.000725073	-1.26568	3.13962	Downregulated	Downregulated	Downregulated
gi|576554	antithrombin III variant [Homo sapiens]	SERPINC1	0.694331	0.0216036	-0.526305	1.66547	0.412794	0.000513936	-1.27651	3.28909	0.446969	0.200457	-1.16175	0.697979	Downregulated	Downregulated	Not significant
gi|7245433	Chain A, Crystal Structure Of Human Neutrophil Gelatinase Associated Lipocalin Monomer	LCN2	0.256244	1.85874e-11	-1.96441	10.7308	0.409917	1.18995e-09	-1.28659	8.92447	0.744913	0.00883179	-0.424857	2.05395	Downregulated	Downregulated	Downregulated
gi|119594653	hCG2016877, isoform CRA_c [Homo sapiens]	ESRRA	0.454965	0.0688059	-1.13617	1.16237	0.348132	0.0298115	-1.52229	1.52562	0.218106	0.0571119	-2.1969	1.24327	Not significant	Downregulated	Not significant
gi|48429222	RecName: Full=Aldehyde dehydrogenase, dimeric NADP-preferring; AltName: Full=Aldehyde dehydrogenase family 3 member A1; Short=Aldehyde dehydrogenase 3; AltName: Full=ALDHIII	ALDH3A1	0.224846	0.00016007	-2.15299	3.79569	0.325035	0.00215256	-1.62133	2.66705	0.190443	0.000315936	-2.39257	3.5004	Downregulated	Downregulated	Downregulated
gi|90108664	Chain A, Crystal Structure Of Lipid-Free Human Apolipoprotein A-I	APOA1	0.667253	0.00251105	-0.583694	2.60015	0.307746	3.4171e-07	-1.70019	6.46634	0.293062	3.98726e-07	-1.77072	6.39933	Downregulated	Downregulated	Downregulated
gi|193506738	Chain A, Crystal Structure Of The Glutathione Transferase Pi Allelic VariantC, I104vA113V, IN COMPLEX WITH THE CHLORAMBUCIL- Glutathione Conjugate	GSTP1	0.283867	0.00350539	-1.81671	2.45526	0.296831	0.00214091	-1.75229	2.6694	0.225864	0.000191704	-2.14647	3.71737	Downregulated	Downregulated	Downregulated
gi|58372399	lactoferrin [Homo sapiens]	LTF	0.202208	1.44182e-15	-2.30609	14.8411	0.260101	1.37258e-16	-1.94286	15.8625	0.713328	0.0030272	-0.487363	2.51896	Downregulated	Downregulated	Downregulated
gi|60833198	secretoglobin family 1A member 1 [synthetic construct]	SCGB1A1	0.133059	6.16343e-37	-2.90986	36.2102	0.236882	2.57904e-38	-2.07776	37.5885	0.304495	1.43292e-32	-1.71551	31.8438	Downregulated	Downregulated	Downregulated
gi|157832586	Chain A, Contribution Of Hydrophobic Residues To The Stability Of Human Lysozyme: X-Ray Structure Of The V93a Mutant	LYZ	0.118447	4.64619e-33	-3.07769	32.3329	0.155048	8.05747e-43	-2.68921	42.0938	0.261197	1.19011e-15	-1.93679	14.9244	Downregulated	Downregulated	Downregulated
gi|21748626	FLJ00390 protein [Homo sapiens]	CAPS	0.139826	6.86631e-20	-2.8383	19.1633	0.129016	6.82605e-19	-2.95438	18.1658	0.0833841	7.80904e-20	-3.58408	19.1074	Downregulated	Downregulated	Downregulated
gi|88180	myeloperoxidase (EC 1.11.1.7), splice form H14 - human	MPO	0.0741389	2.38409e-08	-3.75362	7.62268	0.102377	4.62394e-13	-3.28804	12.335	0.390714	2.85153e-08	-1.35581	7.54492	Downregulated	Downregulated	Downregulated
gi|7958616	PLUNC [Homo sapiens]	BPIFA1	0.0323483	4.76074e-06	-4.95017	5.32233	0.099036	3.01093e-05	-3.3359	4.5213	0.136598	4.06762e-05	-2.87199	4.39066	Downregulated	Downregulated	Downregulated
gi|4758146	defensin, alpha 1 preproprotein [Homo sapiens]	DEFA1	0.0686275	9.16037e-07	-3.86507	6.03809	0.0959943	7.83856e-10	-3.38091	9.10576	0.813641	0.103645	-0.297535	0.984452	Downregulated	Downregulated	Not significant
gi|809343	Chain E, X-Ray Crystal Structure Of The Complex Of Human Leukocyte Elastase (Pmn Elastase) And The Third Domain Of The Turkey Ovomucoid Inhibitor	ELANE	0.0821909	2.07853e-06	-3.60488	5.68224	0.0939211	2.77983e-08	-3.41241	7.55598	0.536223	0.0299857	-0.899094	1.52309	Downregulated	Downregulated	Downregulated
gi|5902072	serine (or cysteine) proteinase inhibitor, clade B (ovalbumin), member 3 [Homo sapiens]	SERPINB3	0.19217	0.082386	-2.37955	1.08415	0.0931547	0.0199765	-3.42423	1.69948	0.19441	0.00632807	-2.36282	2.19873	Not significant	Downregulated	Downregulated
gi|1633225	Chain A, Pr3 (Myeloblastin)	PRTN3	0.0557066	1.45818e-05	-4.16601	4.83619	0.0660427	3.07727e-11	-3.92046	10.5118	0.327092	1.09971e-06	-1.61223	5.95872	Downregulated	Downregulated	Downregulated
