# Supplementary material for: Proteomic Approach to Study the Effect of Pneumocystis jirovecii Colonization in Idiopathic Pulmonary Fibrosis
Source: J Fungi (Basel). 2025 Jan 29;11(2):102. doi: 10.3390/jof11020102 (PMC11857022; doi:10.3390/jof11020102)
Supplement: Supplementary file 1 [file jof-11-00102-s001.zip › jof-3405943 supplementary - copy/tableS1-S4/Table_S2 (115_intersections).csv]

source	term_name	term_id	highlighted	adjusted_p_value	negative_log10_of_adjusted_p_value	term_size	query_size	intersection_size	effective_domain_size	intersections
GO:BP	humoral immune response	GO:0006959	true	2.3779580346825866e-13	12.623795813916907	254	69	16	21031	TF,IGHG1,HPX,SERPING1,IGHG2,KRT1,C3,S100A9,A2M,TRY8,LTF,LYZ,BPIFA1,DEFA1,ELANE,PRTN3
GO:BP	response to other organism	GO:0051707	true	2.5279071878263056e-13	12.59723887522938	1548	69	30	21031	NPC2,VIM,CFL1,ANXA1,CALR,TF,IGHG1,HPX,SERPING1,TH,IGHG2,HP,KRT1,S100A8,C3,PRDX1,S100A9,A2M,TRY8,PRDX2,LCN2,GSTP1,LTF,SCGB1A1,LYZ,MPO,BPIFA1,DEFA1,ELANE,PRTN3
GO:BP	response to external biotic stimulus	GO:0043207	false	2.66510385558617e-13	12.574285862423842	1551	69	30	21031	NPC2,VIM,CFL1,ANXA1,CALR,TF,IGHG1,HPX,SERPING1,TH,IGHG2,HP,KRT1,S100A8,C3,PRDX1,S100A9,A2M,TRY8,PRDX2,LCN2,GSTP1,LTF,SCGB1A1,LYZ,MPO,BPIFA1,DEFA1,ELANE,PRTN3
GO:BP	response to biotic stimulus	GO:0009607	false	4.896131114444334e-13	12.310146960650643	1586	69	30	21031	NPC2,VIM,CFL1,ANXA1,CALR,TF,IGHG1,HPX,SERPING1,TH,IGHG2,HP,KRT1,S100A8,C3,PRDX1,S100A9,A2M,TRY8,PRDX2,LCN2,GSTP1,LTF,SCGB1A1,LYZ,MPO,BPIFA1,DEFA1,ELANE,PRTN3
GO:BP	biological process involved in interspecies interaction between organisms	GO:0044419	false	4.682007524502295e-12	11.32956789267972	1724	69	30	21031	NPC2,VIM,CFL1,ANXA1,CALR,TF,IGHG1,HPX,SERPING1,TH,IGHG2,HP,KRT1,S100A8,C3,PRDX1,S100A9,A2M,TRY8,PRDX2,LCN2,GSTP1,LTF,SCGB1A1,LYZ,MPO,BPIFA1,DEFA1,ELANE,PRTN3
GO:BP	response to external stimulus	GO:0009605	false	1.017977570945967e-11	10.992261790684633	2723	69	36	21031	ANXA2,NPC2,VIM,CFL1,S100A4,ANXA1,CALR,TF,IGHG1,CAT,HPX,SERPING1,TH,IGHG2,HP,TUBA1A,KRT1,S100A8,C3,PRDX1,S100A9,A2M,TRY8,PRDX2,SERPINC1,LCN2,APOA1,GSTP1,LTF,SCGB1A1,LYZ,MPO,BPIFA1,DEFA1,ELANE,PRTN3
GO:BP	hydrogen peroxide catabolic process	GO:0042744	true	1.130526892963921e-10	9.946719102202376	31	69	8	21031	CAT,HP,HBD,PRDX1,HBB,HBA1,PRDX2,MPO
GO:BP	response to oxygen-containing compound	GO:1901700	true	1.3339399168027874e-10	9.874863731430453	1663	69	28	21031	CTSD,CTSH,VIM,CES1,MSN,ANXA1,CALR,CAT,TH,TUFM,ACTB,HP,PKM,TUBA1A,EZR,S100A8,PRDX1,S100A9,HBB,HBA1,A2M,PRDX2,GSTP1,LTF,SCGB1A1,MPO,DEFA1,ELANE
GO:BP	antimicrobial humoral response	GO:0019730	false	8.272009896753067e-10	9.082388954653581	131	69	11	21031	TF,IGHG1,IGHG2,S100A9,TRY8,LTF,LYZ,BPIFA1,DEFA1,ELANE,PRTN3
GO:BP	defense response	GO:0006952	false	8.332042951211607e-10	9.079248499954955	1791	69	28	21031	VIM,ANXA1,TF,IGHG1,HPX,SERPING1,IGHG2,HP,SERPINA1,KRT1,S100A8,C3,PRDX1,S100A9,A2M,TRY8,PRDX2,LCN2,APOA1,GSTP1,LTF,SCGB1A1,LYZ,MPO,BPIFA1,DEFA1,ELANE,PRTN3
GO:BP	immune system process	GO:0002376	false	8.893571342057342e-10	9.05092380678111	2776	69	34	21031	CTSD,CTSH,VIM,MSN,ANXA1,CALR,TF,IGHG1,HPX,SERPING1,IGHG2,ACTB,HP,KRT1,EZR,S100A8,H4C1,C3,PRDX1,S100A9,A2M,PIGR,TRY8,PRDX2,LCN2,APOA1,LTF,SCGB1A1,LYZ,MPO,BPIFA1,DEFA1,ELANE,PRTN3
GO:BP	cellular oxidant detoxification	GO:0098869	false	9.186017359685728e-10	9.036872738189967	94	69	10	21031	CAT,HP,HBD,PRDX1,S100A9,HBB,HBA1,PRDX2,GSTP1,MPO
GO:BP	response to bacterium	GO:0009617	false	1.8093793673869508e-9	8.742470366313498	720	69	19	21031	VIM,TF,IGHG1,TH,IGHG2,HP,S100A8,C3,S100A9,PRDX2,LCN2,GSTP1,LTF,SCGB1A1,LYZ,MPO,BPIFA1,DEFA1,ELANE
GO:BP	response to stress	GO:0006950	false	2.477371698240667e-9	8.60600882813994	3855	69	39	21031	LMNA,ANXA2,VIM,ANXA5,ANXA1,CALR,TF,IGHG1,CAT,HPX,SERPING1,TH,IGHG2,ACTB,HP,PGK1,SERPINA1,KRT1,S100A8,C3,PRDX1,S100A9,HBB,HBA1,A2M,TRY8,PRDX2,SERPINC1,LCN2,APOA1,GSTP1,LTF,SCGB1A1,LYZ,MPO,BPIFA1,DEFA1,ELANE,PRTN3
GO:BP	defense response to other organism	GO:0098542	false	4.69627377361832e-9	8.328246593424408	1220	69	23	21031	VIM,ANXA1,TF,IGHG1,HPX,SERPING1,IGHG2,HP,KRT1,S100A8,C3,PRDX1,S100A9,A2M,TRY8,LCN2,LTF,LYZ,MPO,BPIFA1,DEFA1,ELANE,PRTN3
GO:BP	response to chemical	GO:0042221	false	5.8023983240010616e-9	8.236392460990471	3957	69	39	21031	LMNA,CTSD,CTSH,VIM,ASAH1,CES1,S100A4,ANXA5,MSN,ANXA1,CALR,TF,CAT,HPX,TH,TUFM,ACTB,HP,HBD,PGK1,PKM,TUBA1A,EZR,S100A8,PRDX1,S100A9,HBB,HBA1,A2M,PIGR,PRDX2,ALDH3A1,APOA1,GSTP1,LTF,SCGB1A1,MPO,DEFA1,ELANE
GO:BP	cellular detoxification	GO:1990748	false	6.569696231252901e-9	8.18245471082691	114	69	10	21031	CAT,HP,HBD,PRDX1,S100A9,HBB,HBA1,PRDX2,GSTP1,MPO
GO:BP	cellular response to chemical stimulus	GO:0070887	false	1.350326232395967e-8	7.869561295347002	2683	69	32	21031	LMNA,CTSD,CTSH,VIM,ASAH1,CES1,MSN,ANXA1,CALR,TF,CAT,HPX,TH,ACTB,HP,HBD,PGK1,PKM,TUBA1A,EZR,S100A8,PRDX1,S100A9,HBB,HBA1,PRDX2,ALDH3A1,APOA1,GSTP1,LTF,MPO,DEFA1
GO:BP	cellular response to toxic substance	GO:0097237	false	1.415131328481789e-8	7.849203254423539	123	69	10	21031	CAT,HP,HBD,PRDX1,S100A9,HBB,HBA1,PRDX2,GSTP1,MPO
GO:BP	hydrogen peroxide metabolic process	GO:0042743	false	1.639983591133149e-8	7.785160497266923	55	69	8	21031	CAT,HP,HBD,PRDX1,HBB,HBA1,PRDX2,MPO
GO:BP	response to toxic substance	GO:0009636	false	2.8743625050557708e-8	7.541458460969558	238	69	12	21031	CES1,CAT,TH,HP,HBD,PRDX1,S100A9,HBB,HBA1,PRDX2,GSTP1,MPO
GO:BP	detoxification	GO:0098754	false	4.487558232612175e-8	7.347989902772834	138	69	10	21031	CAT,HP,HBD,PRDX1,S100A9,HBB,HBA1,PRDX2,GSTP1,MPO
GO:BP	defense response to symbiont	GO:0140546	false	5.331919045712303e-8	7.27311645308176	1113	69	21	21031	VIM,ANXA1,TF,IGHG1,HPX,SERPING1,IGHG2,KRT1,S100A8,C3,PRDX1,S100A9,A2M,TRY8,LCN2,LTF,LYZ,BPIFA1,DEFA1,ELANE,PRTN3
GO:BP	defense response to bacterium	GO:0042742	false	6.914522110066868e-8	7.160237830324428	325	69	13	21031	TF,IGHG1,IGHG2,HP,S100A8,S100A9,LCN2,LTF,LYZ,MPO,BPIFA1,DEFA1,ELANE
GO:BP	response to stimulus	GO:0050896	false	1.0568273708476061e-7	6.975995947424048	8976	69	56	21031	LMNA,ANXA2,CTSD,NPC2,CTSH,VIM,CFL1,ASAH1,CES1,S100A4,ANXA5,MSN,ANXA1,CALR,TF,IGHG1,CAT,HPX,SERPING1,TH,TUFM,IGHG2,ACTB,HP,HBD,PGK1,PKM,S100A6,SERPINA1,TUBA1A,KRT1,EZR,S100A8,C3,PRDX1,S100A9,HBB,HBA1,A2M,PIGR,TRY8,PRDX2,SERPINC1,LCN2,ALDH3A1,APOA1,GSTP1,LTF,SCGB1A1,LYZ,CAPS,MPO,BPIFA1,DEFA1,ELANE,PRTN3
GO:BP	response to lipid	GO:0033993	false	0.0000010529709693495315	5.977583602247661	920	69	18	21031	CTSH,VIM,CES1,MSN,ANXA1,CALR,CAT,TH,S100A8,S100A9,A2M,PRDX2,GSTP1,LTF,SCGB1A1,MPO,DEFA1,ELANE
GO:BP	response to reactive oxygen species	GO:0000302	false	0.0000015008660268950776	5.823658072831326	197	69	10	21031	ANXA1,CAT,HP,PRDX1,HBB,HBA1,PRDX2,GSTP1,SCGB1A1,MPO
GO:BP	immune response	GO:0006955	false	0.0000024519807184072777	5.610482949293201	1988	69	25	21031	CTSH,VIM,ANXA1,TF,IGHG1,HPX,SERPING1,IGHG2,KRT1,EZR,S100A8,C3,PRDX1,S100A9,A2M,PIGR,TRY8,LCN2,APOA1,LTF,LYZ,BPIFA1,DEFA1,ELANE,PRTN3
GO:BP	response to inorganic substance	GO:0010035	false	0.0000026920508046744774	5.569916748318202	531	69	14	21031	ANXA1,CALR,TF,CAT,TH,HP,TUBA1A,S100A8,PRDX1,HBB,HBA1,PRDX2,SCGB1A1,MPO
GO:BP	antibacterial humoral response	GO:0019731	false	0.000004270416761493706	5.369529738936405	68	69	7	21031	TF,IGHG1,IGHG2,LTF,BPIFA1,DEFA1,ELANE
GO:BP	response to organic substance	GO:0010033	false	0.000007751249292919128	5.110628295262001	2637	69	28	21031	CTSD,CTSH,VIM,ASAH1,CES1,ANXA5,MSN,ANXA1,CALR,CAT,HPX,TH,TUFM,ACTB,PKM,TUBA1A,EZR,S100A8,S100A9,A2M,PRDX2,APOA1,GSTP1,LTF,SCGB1A1,MPO,DEFA1,ELANE
GO:BP	response to lipopolysaccharide	GO:0032496	false	0.00002023884631720924	4.693814247383131	336	69	11	21031	VIM,TH,S100A8,S100A9,PRDX2,GSTP1,LTF,SCGB1A1,MPO,DEFA1,ELANE
GO:BP	response to molecule of bacterial origin	GO:0002237	false	0.000034611180389099184	4.460783589156302	354	69	11	21031	VIM,TH,S100A8,S100A9,PRDX2,GSTP1,LTF,SCGB1A1,MPO,DEFA1,ELANE
GO:BP	regulation of response to stress	GO:0080134	false	0.00006271063711463372	4.202658786946477	1340	69	19	21031	LMNA,ANXA2,ANXA1,HPX,SERPING1,ACTB,KRT1,S100A8,C3,PRDX1,S100A9,A2M,PRDX2,SERPINC1,APOA1,GSTP1,LTF,SCGB1A1,ELANE
GO:BP	defense response to fungus	GO:0050832	false	0.00006766822957124213	4.169615185974021	59	69	6	21031	S100A8,S100A9,LTF,MPO,DEFA1,ELANE
GO:BP	regulation of immune system process	GO:0002682	false	0.00007898354085273461	4.1024634006281655	1512	69	20	21031	CTSH,MSN,ANXA1,CALR,IGHG1,HPX,SERPING1,IGHG2,ACTB,KRT1,EZR,H4C1,C3,A2M,PIGR,PRDX2,APOA1,LTF,SCGB1A1,ELANE
GO:BP	regulation of response to external stimulus	GO:0032101	false	0.00008319832570942479	4.079885413402478	1077	69	17	21031	ANXA2,ANXA1,CALR,HPX,SERPING1,KRT1,S100A8,C3,S100A9,A2M,PRDX2,SERPINC1,APOA1,GSTP1,LTF,SCGB1A1,ELANE
GO:BP	immune effector process	GO:0002252	false	0.00008510133307022728	4.070063636854199	698	69	14	21031	CTSH,ANXA1,IGHG1,HPX,SERPING1,IGHG2,KRT1,C3,PRDX1,A2M,PRDX2,APOA1,MPO,ELANE
GO:BP	reactive oxygen species metabolic process	GO:0072593	false	0.0000876008816801313	4.0574915227487125	225	69	9	21031	CAT,HP,HBD,PRDX1,HBB,HBA1,PRDX2,GSTP1,MPO
GO:BP	blood coagulation	GO:0007596	true	0.00009814195302557684	4.008145303805771	228	69	9	21031	ANXA2,ANXA5,SERPING1,ACTB,SERPINA1,KRT1,HBB,PRDX2,SERPINC1
GO:BP	response to oxidative stress	GO:0006979	false	0.00010047107302372054	3.997958959482361	393	69	11	21031	ANXA1,CAT,HP,KRT1,PRDX1,HBB,HBA1,PRDX2,GSTP1,SCGB1A1,MPO
GO:BP	inflammatory response	GO:0006954	false	0.00010175958728162514	3.992424663111505	829	69	15	21031	ANXA1,IGHG1,HP,SERPINA1,KRT1,S100A8,C3,S100A9,A2M,PRDX2,APOA1,GSTP1,SCGB1A1,LYZ,ELANE
GO:BP	acute inflammatory response	GO:0002526	false	0.00011076585845476385	3.955594082293646	108	69	7	21031	IGHG1,HP,SERPINA1,C3,A2M,GSTP1,ELANE
GO:BP	complement activation	GO:0006956	false	0.00011116049079012049	3.9540495444156214	64	69	6	21031	IGHG1,SERPING1,IGHG2,KRT1,C3,A2M
GO:BP	coagulation	GO:0050817	false	0.0001181812195117086	3.9274515328495574	233	69	9	21031	ANXA2,ANXA5,SERPING1,ACTB,SERPINA1,KRT1,HBB,PRDX2,SERPINC1
GO:BP	hemostasis	GO:0007599	false	0.00012714499499152422	3.8957007309687657	235	69	9	21031	ANXA2,ANXA5,SERPING1,ACTB,SERPINA1,KRT1,HBB,PRDX2,SERPINC1
GO:BP	response to fungus	GO:0009620	false	0.00019142444840128026	3.7180025956725786	70	69	6	21031	S100A8,S100A9,LTF,MPO,DEFA1,ELANE
GO:BP	regulation of coagulation	GO:0050818	false	0.0002676937427268733	3.572361780217441	74	69	6	21031	ANXA2,ANXA5,SERPING1,KRT1,PRDX2,SERPINC1
GO:BP	catabolic process	GO:0009056	false	0.00038351387822284296	3.416218915609279	2556	69	25	21031	ANXA2,CTSD,CTSH,VIM,ASAH1,CES1,MSN,CAT,HP,HBD,PGK1,PKM,EZR,S100A8,UBC,PRDX1,S100A9,HBB,HBA1,TRY8,PRDX2,SCGB1A1,MPO,ELANE,PRTN3
GO:BP	multicellular organismal process	GO:0032501	false	0.000565791254390331	3.247343769850705	7669	69	46	21031	LMNA,NAPSA,ANXA2,CTSH,VIM,CFL1,PFN1,CAPG,ANXA5,MSN,ANXA1,CALR,TF,CAT,SFTPA2,SERPING1,TH,ACTB,PGK1,PKM,S100A6,SERPINA1,KRT2,TUBA1A,KRT1,EZR,S100A8,H4C1,C3,PRDX1,SFTPB,S100A9,HBB,A2M,PIGR,TRY8,PRDX2,SERPINC1,LCN2,APOA1,GSTP1,LTF,SCGB1A1,MPO,BPIFA1,ELANE
GO:BP	homeostatic process	GO:0042592	true	0.0005985171080195291	3.222923431201951	1712	69	20	21031	NAPSA,NPC2,CTSH,CES1,ANXA1,CALR,TF,HPX,TH,ACTB,TUBA1A,S100A8,PRDX1,S100A9,PRDX2,LCN2,APOA1,GSTP1,BPIFA1,ELANE
GO:BP	regulation of body fluid levels	GO:0050878	false	0.0006011147595303911	3.2210426084081765	371	69	10	21031	ANXA2,ANXA5,SERPING1,ACTB,SERPINA1,KRT1,HBB,PRDX2,SERPINC1,BPIFA1
GO:BP	regulation of biological quality	GO:0065008	false	0.0007615188253997947	3.1183193560624183	2846	69	26	21031	LMNA,ANXA2,CTSH,VIM,CFL1,PFN1,CAPG,ANXA5,MSN,ANXA1,CALR,TF,SERPING1,H1-5,ACTB,AFM,SERPINA1,TUBA1A,KRT1,EZR,HBB,PRDX2,SERPINC1,APOA1,SCGB1A1,BPIFA1
GO:BP	cell killing	GO:0001906	true	0.000948202688446554	3.02309881765675	217	69	8	21031	CTSH,IGHG1,C3,PRDX1,LTF,LYZ,DEFA1,ELANE
GO:BP	regulation of multicellular organismal process	GO:0051239	false	0.0015909877435184019	2.798333166012016	2955	69	26	21031	LMNA,ANXA2,CTSH,CFL1,PFN1,ANXA5,ANXA1,CALR,TF,SERPING1,TH,ACTB,PGK1,PKM,KRT1,EZR,H4C1,C3,PRDX2,SERPINC1,LCN2,APOA1,GSTP1,LTF,SCGB1A1,ELANE
GO:BP	cellular response to oxygen-containing compound	GO:1901701	false	0.0016946975639742666	2.7709077948157366	1179	69	16	21031	CTSD,VIM,CES1,MSN,ANXA1,CAT,TH,ACTB,PKM,EZR,PRDX1,PRDX2,GSTP1,LTF,MPO,DEFA1
GO:BP	humoral immune response mediated by circulating immunoglobulin	GO:0002455	false	0.0017325570869988352	2.761312446667021	55	69	5	21031	IGHG1,HPX,SERPING1,IGHG2,C3
GO:BP	regulation of defense response	GO:0031347	false	0.0018699710995044487	2.728165105454267	768	69	13	21031	ANXA1,HPX,SERPING1,KRT1,S100A8,C3,S100A9,A2M,APOA1,GSTP1,LTF,SCGB1A1,ELANE
GO:BP	wound healing	GO:0042060	false	0.0020678582526048	2.6844792345439656	425	69	10	21031	ANXA2,ANXA5,ANXA1,SERPING1,ACTB,SERPINA1,KRT1,HBB,PRDX2,SERPINC1
GO:BP	acute inflammatory response to antigenic stimulus	GO:0002438	false	0.0025895990190984014	2.5867674781097434	26	69	4	21031	IGHG1,C3,A2M,ELANE
GO:BP	anatomical structure development	GO:0048856	true	0.0036674285168380736	2.43563834239138	5899	69	38	21031	LMNA,ANXA2,CTSH,VIM,CFL1,ASAH1,PFN1,CAPG,CES1,S100A4,MSN,ANXA1,CALR,TF,CAT,TH,H1-5,ACTB,PGK1,PKM,S100A6,KRT2,TUBA1A,KRT1,EZR,S100A8,H4C1,C3,PRDX1,SFTPB,S100A9,A2M,PRDX2,APOA1,GSTP1,LTF,SCGB1A1,PRTN3
GO:BP	negative regulation of multicellular organismal process	GO:0051241	false	0.004160278224334861	2.3808776243605427	1110	69	15	21031	LMNA,ANXA2,ANXA5,ANXA1,CALR,SERPING1,PGK1,KRT1,EZR,PRDX2,APOA1,GSTP1,LTF,SCGB1A1,ELANE
GO:BP	innate immune response	GO:0045087	false	0.0042077269500245575	2.375952450400217	965	69	14	21031	VIM,ANXA1,HPX,SERPING1,KRT1,S100A8,C3,PRDX1,S100A9,A2M,LCN2,LTF,BPIFA1,DEFA1
GO:BP	cellular catabolic process	GO:0044248	false	0.004639434132011195	2.33353498675796	1600	69	18	21031	ANXA2,CTSD,CTSH,VIM,ASAH1,CAT,HP,HBD,PGK1,PKM,S100A8,PRDX1,S100A9,HBB,HBA1,PRDX2,SCGB1A1,MPO
GO:BP	regulation of blood coagulation	GO:0030193	false	0.005402052744526112	2.2674411797663367	69	69	5	21031	ANXA2,SERPING1,KRT1,PRDX2,SERPINC1
GO:BP	programmed cell death	GO:0012501	true	0.006050600723617323	2.2182015050168427	1984	69	20	21031	LMNA,CTSD,CTSH,CFL1,ASAH1,ANXA5,ANXA1,CALR,CAT,ACTB,PKM,TUBA1A,S100A8,S100A9,PRDX2,LCN2,GSTP1,LTF,MPO,ELANE
GO:BP	regulation of hemostasis	GO:1900046	false	0.006226681857961416	2.2057433232719315	71	69	5	21031	ANXA2,SERPING1,KRT1,PRDX2,SERPINC1
GO:BP	cell death	GO:0008219	false	0.0062401802621620235	2.204802864527271	1988	69	20	21031	LMNA,CTSD,CTSH,CFL1,ASAH1,ANXA5,ANXA1,CALR,CAT,ACTB,PKM,TUBA1A,S100A8,S100A9,PRDX2,LCN2,GSTP1,LTF,MPO,ELANE
GO:BP	regulation of inflammatory response	GO:0050727	false	0.00629823649811654	2.200781035681279	375	69	9	21031	ANXA1,KRT1,S100A8,C3,S100A9,APOA1,GSTP1,SCGB1A1,ELANE
GO:BP	cellular response to stimulus	GO:0051716	false	0.006561602528263854	2.182990080717705	7394	69	43	21031	LMNA,CTSD,CTSH,VIM,CFL1,ASAH1,CES1,S100A4,ANXA5,MSN,ANXA1,CALR,TF,IGHG1,CAT,HPX,TH,IGHG2,ACTB,HP,HBD,PGK1,PKM,S100A6,TUBA1A,EZR,S100A8,C3,PRDX1,S100A9,HBB,HBA1,PIGR,PRDX2,ALDH3A1,APOA1,GSTP1,LTF,SCGB1A1,CAPS,MPO,DEFA1,ELANE
GO:BP	regulation of wound healing	GO:0061041	false	0.007462953330699585	2.127089274215464	130	69	6	21031	ANXA2,ANXA1,SERPING1,KRT1,PRDX2,SERPINC1
GO:BP	regulation of immune response	GO:0050776	false	0.008472349504274548	2.0719961368657516	881	69	13	21031	CTSH,ANXA1,IGHG1,HPX,SERPING1,IGHG2,KRT1,EZR,C3,A2M,PIGR,LTF,ELANE
GO:BP	chemical homeostasis	GO:0048878	false	0.009049071724975235	2.0433959694575594	1031	69	14	21031	NAPSA,NPC2,CTSH,CES1,CALR,TF,HPX,TH,S100A8,S100A9,APOA1,GSTP1,BPIFA1,ELANE
GO:BP	complement activation, lectin pathway	GO:0001867	false	0.00943595973588707	2.025213920957211	11	69	3	21031	SERPING1,KRT1,A2M
GO:BP	cytoskeleton organization	GO:0007010	true	0.009491930786278146	2.0226454372527463	1512	69	17	21031	LMNA,VIM,CFL1,PFN1,CAPG,MSN,ANXA1,CALR,TF,ACTB,KRT2,TUBA1A,KRT1,EZR,S100A8,S100A9,APOA1
GO:BP	leukocyte cell-cell adhesion	GO:0007159	true	0.01127644120042139	1.9478279403243886	403	69	9	21031	MSN,ANXA1,ACTB,EZR,S100A8,S100A9,PRDX2,SCGB1A1,ELANE
GO:BP	negative regulation of response to external stimulus	GO:0032102	false	0.011734627356314418	1.9305306972597627	405	69	9	21031	ANXA2,SERPING1,KRT1,A2M,PRDX2,APOA1,GSTP1,LTF,ELANE
GO:BP	positive regulation of response to stimulus	GO:0048584	false	0.012764353960433196	1.894001161158915	2274	69	21	21031	CTSD,CTSH,S100A4,ANXA1,CALR,IGHG1,CAT,HPX,SERPING1,IGHG2,ACTB,KRT1,EZR,S100A8,C3,S100A9,A2M,PRDX2,APOA1,LTF,ELANE
GO:BP	regulation of vesicle-mediated transport	GO:0060627	true	0.012834474729633907	1.8916219007899322	522	69	10	21031	ANXA2,MSN,ANXA1,CALR,TF,ACTB,EZR,C3,APOA1,PRTN3
GO:BP	antimicrobial humoral immune response mediated by antimicrobial peptide	GO:0061844	false	0.013469682598205633	1.8706426379423402	83	69	5	21031	S100A9,LTF,BPIFA1,DEFA1,ELANE
GO:BP	leukocyte aggregation	GO:0070486	false	0.016278829735101516	1.7883768192168235	13	69	3	21031	MSN,S100A8,S100A9
GO:BP	positive regulation of biological process	GO:0048518	false	0.016615846360950818	1.7794775321746754	6250	69	38	21031	LMNA,ANXA2,CTSD,CTSH,VIM,CFL1,PFN1,CES1,S100A4,MSN,ANXA1,CALR,TF,IGHG1,CAT,HPX,SERPING1,IGHG2,ACTB,PKM,S100A6,KRT2,KRT1,EZR,S100A8,C3,S100A9,HBB,A2M,TRY8,PRDX2,H3-5,LCN2,APOA1,GSTP1,LTF,ELANE,PRTN3
GO:BP	complement activation, classical pathway	GO:0006958	false	0.01690333038550456	1.7720277199098615	41	69	4	21031	IGHG1,SERPING1,IGHG2,C3
GO:BP	negative regulation of complement activation, lectin pathway	GO:0001869	false	0.018290720519406684	1.7377691861890274	2	69	2	21031	SERPING1,A2M
GO:BP	regulation of complement activation, lectin pathway	GO:0001868	false	0.018290720519406684	1.7377691861890274	2	69	2	21031	SERPING1,A2M
GO:BP	single-species biofilm formation in or on host organism	GO:0044407	false	0.018290720519406684	1.7377691861890274	2	69	2	21031	LTF,BPIFA1
GO:BP	negative regulation of single-species biofilm formation in or on host organism	GO:1900229	false	0.018290720519406684	1.7377691861890274	2	69	2	21031	LTF,BPIFA1
GO:BP	single-species biofilm formation	GO:0044010	false	0.018290720519406684	1.7377691861890274	2	69	2	21031	LTF,BPIFA1
GO:BP	biofilm formation	GO:0042710	false	0.018290720519406684	1.7377691861890274	2	69	2	21031	LTF,BPIFA1
GO:BP	sequestering of zinc ion	GO:0032119	true	0.018290720519406684	1.7377691861890274	2	69	2	21031	S100A8,S100A9
GO:BP	neutrophil aggregation	GO:0070488	false	0.018290720519406684	1.7377691861890274	2	69	2	21031	S100A8,S100A9
GO:BP	regulation of single-species biofilm formation	GO:1900190	false	0.018290720519406684	1.7377691861890274	2	69	2	21031	LTF,BPIFA1
GO:BP	regulation of single-species biofilm formation in or on host organism	GO:1900228	true	0.018290720519406684	1.7377691861890274	2	69	2	21031	LTF,BPIFA1
GO:BP	negative regulation of single-species biofilm formation	GO:1900191	false	0.018290720519406684	1.7377691861890274	2	69	2	21031	LTF,BPIFA1
GO:BP	aggregation of unicellular organisms	GO:0098630	false	0.018290720519406684	1.7377691861890274	2	69	2	21031	LTF,BPIFA1
GO:BP	regulation of protein stability	GO:0031647	true	0.01854351833663517	1.7318078619271902	324	69	8	21031	LMNA,CTSH,PFN1,CALR,TF,H1-5,AFM,APOA1
GO:BP	response to wounding	GO:0009611	false	0.02256155898282254	1.6466308943055108	557	69	10	21031	ANXA2,ANXA5,ANXA1,SERPING1,ACTB,SERPINA1,KRT1,HBB,PRDX2,SERPINC1
GO:BP	regulation of humoral immune response	GO:0002920	false	0.024624792045795083	1.6086274283936004	45	69	4	21031	HPX,SERPING1,C3,A2M
GO:BP	carbon dioxide transport	GO:0015670	true	0.025776506097855752	1.5887759498706866	15	69	3	21031	HBD,HBB,HBA1
GO:BP	biological regulation	GO:0065007	false	0.029296489925387265	1.5331844102722691	12680	69	58	21031	LMNA,ANXA2,CTSD,NPC2,CTSH,VIM,CFL1,ASAH1,PFN1,CAPG,CES1,S100A4,ANXA5,MSN,ANXA1,CALR,TF,IGHG1,CAT,HPX,SERPING1,TH,IGHG2,H1-5,ACTB,HP,PGK1,AFM,PKM,S100A6,SERPINA1,KRT2,TUBA1A,KRT1,EZR,S100A8,H4C1,C3,PRDX1,S100A9,HBB,A2M,PIGR,TRY8,PRDX2,H3-5,SERPINC1,LCN2,APOA1,GSTP1,LTF,SCGB1A1,CAPS,MPO,BPIFA1,DEFA1,ELANE,PRTN3
GO:BP	oxygen transport	GO:0015671	true	0.03165035740357298	1.49962138145948	16	69	3	21031	HBD,HBB,HBA1
GO:BP	regulation of response to wounding	GO:1903034	false	0.032387684003149904	1.4896201066552688	168	69	6	21031	ANXA2,ANXA1,SERPING1,KRT1,PRDX2,SERPINC1
GO:BP	response to hydrogen peroxide	GO:0042542	false	0.03345580068567346	1.4755285718461673	100	69	5	21031	ANXA1,CAT,HP,HBB,HBA1
GO:BP	positive regulation of immune response	GO:0050778	false	0.035224326074120196	1.4531573072346642	718	69	11	21031	ANXA1,IGHG1,HPX,SERPING1,IGHG2,KRT1,EZR,C3,A2M,LTF,ELANE
GO:BP	regulation of response to stimulus	GO:0048583	false	0.03549962223637344	1.4497762683964943	3939	69	28	21031	LMNA,ANXA2,CTSD,CTSH,S100A4,ANXA1,CALR,IGHG1,CAT,HPX,SERPING1,IGHG2,ACTB,KRT1,EZR,S100A8,C3,PRDX1,S100A9,A2M,PIGR,PRDX2,SERPINC1,APOA1,GSTP1,LTF,SCGB1A1,ELANE
GO:BP	developmental process	GO:0032502	false	0.037395575032507636	1.427179784234237	6453	69	38	21031	LMNA,ANXA2,CTSH,VIM,CFL1,ASAH1,PFN1,CAPG,CES1,S100A4,MSN,ANXA1,CALR,TF,CAT,TH,H1-5,ACTB,PGK1,PKM,S100A6,KRT2,TUBA1A,KRT1,EZR,S100A8,H4C1,C3,PRDX1,SFTPB,S100A9,A2M,PRDX2,APOA1,GSTP1,LTF,SCGB1A1,PRTN3
GO:BP	regulation of programmed cell death	GO:0043067	false	0.03855510569386008	1.4139181019750386	1506	69	16	21031	LMNA,CTSD,CTSH,CFL1,ASAH1,ANXA5,ANXA1,CALR,CAT,ACTB,S100A8,S100A9,PRDX2,GSTP1,LTF,MPO
GO:BP	surfactant homeostasis	GO:0043129	true	0.04590256954737848	1.3381630027195435	18	69	3	21031	NAPSA,CTSH,BPIFA1
GO:BP	negative regulation of coagulation	GO:0050819	false	0.0474494618724404	1.323768708571882	53	69	4	21031	ANXA2,ANXA5,SERPING1,KRT1
KEGG	Neutrophil extracellular trap formation	KEGG:04613	false	0.005394727801615089	2.2680304633515673	188	47	7	8484	ACTB,H4C1,C3,H2AC7,H3-5,MPO,ELANE
KEGG	Complement and coagulation cascades	KEGG:04610	false	0.008086437873684975	2.092242745691388	86	47	5	8484	SERPING1,SERPINA1,C3,A2M,SERPINC1
KEGG	Phagosome	KEGG:04145	false	0.011304737463089732	1.9467395190908792	147	47	6	8484	CALR,SFTPA2,ACTB,TUBA1A,C3,MPO
REAC	Neutrophil degranulation	REAC:R-HSA-6798695	false	1.2542232681901615e-14	13.901625146510074	476	62	24	10842	ANXA2,CTSD,NPC2,CTSH,ASAH1,CAT,HP,PKM,SERPINA1,KRT1,S100A8,C3,S100A9,HBB,PIGR,TRY8,LCN2,GSTP1,LTF,LYZ,MPO,DEFA1,ELANE,PRTN3
REAC	Innate Immune System	REAC:R-HSA-168249	false	9.763045446989482e-14	13.010414689042902	1101	62	32	10842	ANXA2,CTSD,NPC2,CTSH,CFL1,ASAH1,IGHG1,CAT,SFTPA2,SERPING1,IGHG2,ACTB,HP,PKM,SERPINA1,KRT1,S100A8,C3,UBC,S100A9,HBB,PIGR,TRY8,LCN2,GSTP1,LTF,LYZ,MPO,BPIFA1,DEFA1,ELANE,PRTN3
REAC	Immune System	REAC:R-HSA-168256	false	8.297561710865359e-11	10.081049508959897	2052	62	38	10842	ANXA2,CTSD,NPC2,CTSH,VIM,CFL1,ASAH1,MSN,ANXA1,CALR,IGHG1,CAT,SFTPA2,SERPING1,IGHG2,ACTB,HP,PKM,SERPINA1,TUBA1A,KRT1,CA1,S100A8,C3,UBC,S100A9,HBB,PIGR,TRY8,LCN2,GSTP1,LTF,LYZ,MPO,BPIFA1,DEFA1,ELANE,PRTN3
REAC	Antimicrobial peptides	REAC:R-HSA-6803157	false	6.145166999197187e-8	7.2114663103618515	97	62	10	10842	S100A8,S100A9,TRY8,LCN2,LTF,LYZ,BPIFA1,DEFA1,ELANE,PRTN3
REAC	Metal sequestration by antimicrobial proteins	REAC:R-HSA-6799990	false	0.000005908844350797338	5.228497449939125	6	62	4	10842	S100A8,S100A9,LCN2,LTF
REAC	Platelet degranulation	REAC:R-HSA-114608	false	0.00020509231018887706	3.688050622933173	125	62	8	10842	CFL1,PFN1,ANXA5,TF,SERPING1,SERPINA1,A2M,APOA1
REAC	Response to elevated platelet cytosolic Ca2+	REAC:R-HSA-76005	false	0.0002769754683852941	3.557558694533721	130	62	8	10842	CFL1,PFN1,ANXA5,TF,SERPING1,SERPINA1,A2M,APOA1
REAC	Hemostasis	REAC:R-HSA-109582	false	0.0016237883559057232	2.7894705772205546	672	62	15	10842	ANXA2,CFL1,PFN1,ANXA5,TF,SERPING1,ACTB,HBD,SERPINA1,TUBA1A,HBB,A2M,SERPINC1,APOA1,PRTN3
REAC	Erythrocytes take up oxygen and release carbon dioxide	REAC:R-HSA-1247673	false	0.005982735203022562	2.2231002186874615	9	62	3	10842	CA1,HBB,HBA1
REAC	Binding and Uptake of Ligands by Scavenger Receptors	REAC:R-HSA-2173782	false	0.0073804283769615744	2.1319184299992706	97	62	6	10842	CALR,HPX,HP,HBB,HBA1,APOA1
REAC	Surfactant metabolism	REAC:R-HSA-5683826	false	0.008478035447592708	2.071704771931312	29	62	4	10842	NAPSA,CTSH,SFTPA2,SFTPB
REAC	Amyloid fiber formation	REAC:R-HSA-977225	false	0.015101333901145262	1.820984689771666	110	62	6	10842	H4C1,UBC,H2AC7,APOA1,LTF,LYZ
REAC	Scavenging of heme from plasma	REAC:R-HSA-2168880	false	0.018047686975808632	1.743578450157852	69	62	5	10842	HPX,HP,HBB,HBA1,APOA1
REAC	Detoxification of Reactive Oxygen Species	REAC:R-HSA-3299685	false	0.018216526853705294	1.7395344216579465	35	62	4	10842	CAT,PRDX1,PRDX2,GSTP1
REAC	O2/CO2 exchange in erythrocytes	REAC:R-HSA-1480926	false	0.020039677913957953	1.6981092629103238	13	62	3	10842	CA1,HBB,HBA1
REAC	Erythrocytes take up carbon dioxide and release oxygen	REAC:R-HSA-1237044	false	0.020039677913957953	1.6981092629103238	13	62	3	10842	CA1,HBB,HBA1
REAC	Gene and protein expression by JAK-STAT signaling after Interleukin-12 stimulation	REAC:R-HSA-8950505	false	0.025353598946008294	1.5959603838078584	38	62	4	10842	ANXA2,CFL1,MSN,CA1
REAC	Formation of Fibrin Clot (Clotting Cascade)	REAC:R-HSA-140877	false	0.028130639533525674	1.550820394293243	39	62	4	10842	SERPING1,A2M,SERPINC1,PRTN3
REAC	Cellular responses to stress	REAC:R-HSA-2262752	false	0.0409457648845602	1.3877910116662813	780	62	14	10842	LMNA,CALR,CAT,H1-5,TUBA1A,H4C1,UBC,PRDX1,HBB,HBA1,H2AC7,PRDX2,APOA1,GSTP1
REAC	Platelet activation, signaling and aggregation	REAC:R-HSA-76002	false	0.042053215058749725	1.3762007958494638	258	62	8	10842	CFL1,PFN1,ANXA5,TF,SERPING1,SERPINA1,A2M,APOA1
REAC	Cellular response to chemical stress	REAC:R-HSA-9711123	false	0.04772446099272241	1.3212589678941336	195	62	7	10842	CAT,UBC,PRDX1,HBB,HBA1,PRDX2,GSTP1
REAC	Cellular responses to stimuli	REAC:R-HSA-8953897	false	0.04952126635596719	1.305208258083724	794	62	14	10842	LMNA,CALR,CAT,H1-5,TUBA1A,H4C1,UBC,PRDX1,HBB,HBA1,H2AC7,PRDX2,APOA1,GSTP1
WP	Selenium micronutrient network	WP:WP15	false	0.00010281220079668722	3.987955344248709	86	50	7	8286	CAT,PRDX1,HBB,HBA1,PRDX2,APOA1,MPO
WP	Prostaglandin synthesis and regulation	WP:WP98	false	0.0009681051735830783	3.014077458987497	45	50	5	8286	ANXA2,ANXA5,ANXA1,S100A6,SCGB1A1
WP	Complement system	WP:WP2806	false	0.002812419732260373	2.5509198636659494	94	50	6	8286	CALR,SFTPA2,SERPING1,C3,APOA1,ELANE
WP	Folate metabolism	WP:WP176	false	0.007987557552783617	2.0975859995983264	69	50	5	8286	CAT,HBB,HBA1,APOA1,MPO
WP	Vitamin B12 metabolism	WP:WP1533	false	0.034687240214427234	1.459830252113089	51	50	4	8286	HBB,HBA1,APOA1,MPO
WP	Network map of SARS CoV 2 signaling pathway	WP:WP5115	false	0.04284816351536949	1.3680677873284852	217	50	7	8286	CTSD,TF,ACTB,HP,HBD,HBB,APOA1
MIRNA	hsa-miR-133a-3p	MIRNA:hsa-miR-133a-3p	false	0.004453814334503435	2.3512678912941882	132	54	6	14819	ANXA2,MSN,PKM,SFTPB,PIGR,GSTP1
