# Supplementary material for: Proteomic Approach to Study the Effect of Pneumocystis jirovecii Colonization in Idiopathic Pulmonary Fibrosis
Source: J Fungi (Basel). 2025 Jan 29;11(2):102. doi: 10.3390/jof11020102 (PMC11857022; doi:10.3390/jof11020102)
Supplement: Supplementary file 1 [file jof-11-00102-s001.zip › jof-3405943 supplementary - copy/tableS1-S4/Table_S3 (116_intersections).csv]

source	term_name	term_id	highlighted	adjusted_p_value	negative_log10_of_adjusted_p_value	term_size	query_size	intersection_size	effective_domain_size	intersections
GO:BP	humoral immune response	GO:0006959	true	3.574572536252974e-15	14.446775885680035	254	66	17	21031	TF,IGHG1,HLA-A,HPX,IGHG2,JCHAIN,C3,S100A9,IGHM,A2M,TRY8,LTF,LYZ,BPIFA1,DEFA1,ELANE,PRTN3
GO:BP	antimicrobial humoral response	GO:0019730	false	6.3676664485435666e-15	14.196019693912177	131	66	14	21031	TF,IGHG1,HLA-A,IGHG2,JCHAIN,S100A9,IGHM,TRY8,LTF,LYZ,BPIFA1,DEFA1,ELANE,PRTN3
GO:BP	biological process involved in interspecies interaction between organisms	GO:0044419	true	1.0211439712474889e-13	12.990913022349563	1724	66	31	21031	NPC2,VIM,CFL1,ANXA1,CALR,TF,IGHG1,HLA-A,PPIA,HPX,TH,IGHG2,S100A8,JCHAIN,C3,PRDX1,S100A9,IGHM,A2M,TRY8,LCN2,GSTP1,LTF,SCGB1A1,LYZ,MPO,BPIFA1,DEFA1,ELANE,SERPINB3,PRTN3
GO:BP	response to other organism	GO:0051707	false	5.532210836598567e-13	12.25710127696719	1548	66	29	21031	NPC2,VIM,CFL1,ANXA1,CALR,TF,IGHG1,HLA-A,HPX,TH,IGHG2,S100A8,JCHAIN,C3,PRDX1,S100A9,IGHM,A2M,TRY8,LCN2,GSTP1,LTF,SCGB1A1,LYZ,MPO,BPIFA1,DEFA1,ELANE,PRTN3
GO:BP	response to external biotic stimulus	GO:0043207	false	5.822730443221752e-13	12.234873314602787	1551	66	29	21031	NPC2,VIM,CFL1,ANXA1,CALR,TF,IGHG1,HLA-A,HPX,TH,IGHG2,S100A8,JCHAIN,C3,PRDX1,S100A9,IGHM,A2M,TRY8,LCN2,GSTP1,LTF,SCGB1A1,LYZ,MPO,BPIFA1,DEFA1,ELANE,PRTN3
GO:BP	response to biotic stimulus	GO:0009607	false	1.0493757641541206e-12	11.979068970265061	1586	66	29	21031	NPC2,VIM,CFL1,ANXA1,CALR,TF,IGHG1,HLA-A,HPX,TH,IGHG2,S100A8,JCHAIN,C3,PRDX1,S100A9,IGHM,A2M,TRY8,LCN2,GSTP1,LTF,SCGB1A1,LYZ,MPO,BPIFA1,DEFA1,ELANE,PRTN3
GO:BP	response to external stimulus	GO:0009605	false	1.5257038711049332e-12	11.816529751849778	2723	66	36	21031	ANXA2,NPC2,VIM,CFL1,FBP1,S100A4,ANXA1,CALR,TF,IGHG1,CAT,HLA-A,PPIA,HPX,TH,IGHG2,S100A8,JCHAIN,C3,PRDX1,S100A9,IGHM,A2M,TRY8,SERPINC1,LCN2,APOA1,GSTP1,LTF,SCGB1A1,LYZ,MPO,BPIFA1,DEFA1,ELANE,PRTN3
GO:BP	antibacterial humoral response	GO:0019731	false	1.908050047567623e-11	10.719410238071445	68	66	10	21031	TF,IGHG1,HLA-A,IGHG2,JCHAIN,IGHM,LTF,BPIFA1,DEFA1,ELANE
GO:BP	response to bacterium	GO:0009617	false	5.822081906701044e-11	10.23492168907617	720	66	20	21031	VIM,TF,IGHG1,HLA-A,TH,IGHG2,S100A8,JCHAIN,C3,S100A9,IGHM,LCN2,GSTP1,LTF,SCGB1A1,LYZ,MPO,BPIFA1,DEFA1,ELANE
GO:BP	defense response to bacterium	GO:0042742	false	1.0897180144838125e-10	9.962685869579879	325	66	15	21031	TF,IGHG1,HLA-A,IGHG2,S100A8,JCHAIN,S100A9,IGHM,LCN2,LTF,LYZ,MPO,BPIFA1,DEFA1,ELANE
GO:BP	defense response to other organism	GO:0098542	false	1.5558324728447414e-9	8.808037168294938	1220	66	23	21031	VIM,ANXA1,TF,IGHG1,HLA-A,HPX,IGHG2,S100A8,JCHAIN,C3,PRDX1,S100A9,IGHM,A2M,TRY8,LCN2,LTF,LYZ,MPO,BPIFA1,DEFA1,ELANE,PRTN3
GO:BP	response to stress	GO:0006950	false	2.1041539499715057e-9	8.676922488293409	3855	66	38	21031	LMNA,ANXA2,VIM,FBP1,MYL9,ANXA5,ANXA1,CALR,TF,IGHG1,CAT,HLA-A,PPIA,HPX,TH,IGHG2,S100A8,JCHAIN,C3,PRDX1,S100A9,IGHM,HBB,HBA1,A2M,TRY8,SERPINC1,LCN2,APOA1,GSTP1,LTF,SCGB1A1,LYZ,MPO,BPIFA1,DEFA1,ELANE,PRTN3
GO:BP	defense response to symbiont	GO:0140546	false	2.2084731534645803e-9	8.655907875723253	1113	66	22	21031	VIM,ANXA1,TF,IGHG1,HLA-A,HPX,IGHG2,S100A8,JCHAIN,C3,PRDX1,S100A9,IGHM,A2M,TRY8,LCN2,LTF,LYZ,BPIFA1,DEFA1,ELANE,PRTN3
GO:BP	immune system process	GO:0002376	false	7.253133803187227e-9	8.139474310756938	2776	66	32	21031	CTSD,VIM,MSN,LCP1,ANXA1,CALR,TF,IGHG1,HLA-A,PPIA,HPX,IGHG2,S100A8,H4C1,JCHAIN,C3,PRDX1,S100A9,IGHM,A2M,PIGR,TRY8,LCN2,APOA1,LTF,SCGB1A1,LYZ,MPO,BPIFA1,DEFA1,ELANE,PRTN3
GO:BP	defense response	GO:0006952	false	1.232749151257289e-8	7.909125287806683	1791	66	26	21031	VIM,ANXA1,TF,IGHG1,HLA-A,HPX,IGHG2,S100A8,JCHAIN,C3,PRDX1,S100A9,IGHM,A2M,TRY8,LCN2,APOA1,GSTP1,LTF,SCGB1A1,LYZ,MPO,BPIFA1,DEFA1,ELANE,PRTN3
GO:BP	response to lipid	GO:0033993	false	4.5799175820678294e-7	6.339142337274561	920	66	18	21031	VIM,FBP1,CES1,MSN,ANXA1,CALR,CAT,TH,S100A8,S100A9,A2M,ESRRA,GSTP1,LTF,SCGB1A1,MPO,DEFA1,ELANE
GO:BP	immune response	GO:0006955	false	7.934641515796732e-7	6.100472689731847	1988	66	25	21031	VIM,LCP1,ANXA1,TF,IGHG1,HLA-A,HPX,IGHG2,S100A8,JCHAIN,C3,PRDX1,S100A9,IGHM,A2M,PIGR,TRY8,LCN2,APOA1,LTF,LYZ,BPIFA1,DEFA1,ELANE,PRTN3
GO:BP	response to stimulus	GO:0050896	false	0.000003696587915726611	5.432198960544266	8976	66	52	21031	LMNA,ANXA2,CTSD,NPC2,VIM,CFL1,FBP1,ASAH1,MYL9,CES1,S100A4,ANXA5,MSN,LCP1,ANXA1,CALR,TF,IGHG1,ARHGDIB,CAT,HLA-A,PPIA,HPX,TH,IGHG2,S100A8,JCHAIN,C3,PRDX1,S100A9,IGHM,HBB,HBA1,A2M,PIGR,TRY8,SERPINC1,LCN2,ESRRA,ALDH3A1,APOA1,GSTP1,LTF,SCGB1A1,LYZ,CAPS,MPO,BPIFA1,DEFA1,ELANE,SERPINB3,PRTN3
GO:BP	response to oxygen-containing compound	GO:1901700	false	0.000029453827800652767	4.530858256575525	1663	66	21	21031	CTSD,VIM,FBP1,CES1,MSN,ANXA1,CALR,CAT,TH,S100A8,PRDX1,S100A9,HBB,HBA1,A2M,GSTP1,LTF,SCGB1A1,MPO,DEFA1,ELANE
GO:BP	cellular oxidant detoxification	GO:0098869	true	0.000029739604273723105	4.5266648146601245	94	66	7	21031	CAT,PRDX1,S100A9,HBB,HBA1,GSTP1,MPO
GO:BP	defense response to fungus	GO:0050832	false	0.00004990088748928814	4.301891730363121	59	66	6	21031	S100A8,S100A9,LTF,MPO,DEFA1,ELANE
GO:BP	hydrogen peroxide catabolic process	GO:0042744	true	0.00006934645886691991	4.158975710997639	31	66	5	21031	CAT,PRDX1,HBB,HBA1,MPO
GO:BP	response to chemical	GO:0042221	false	0.00007321025399382089	4.135428086413562	3957	66	32	21031	LMNA,CTSD,VIM,FBP1,ASAH1,CES1,S100A4,ANXA5,MSN,ANXA1,CALR,TF,CAT,PPIA,HPX,TH,S100A8,PRDX1,S100A9,HBB,HBA1,A2M,PIGR,ESRRA,ALDH3A1,APOA1,GSTP1,LTF,SCGB1A1,MPO,DEFA1,ELANE
GO:BP	cellular response to chemical stimulus	GO:0070887	false	0.00007866020657156749	4.1042449174129985	2683	66	26	21031	LMNA,CTSD,VIM,FBP1,ASAH1,CES1,MSN,ANXA1,CALR,TF,CAT,PPIA,HPX,TH,S100A8,PRDX1,S100A9,HBB,HBA1,ESRRA,ALDH3A1,APOA1,GSTP1,LTF,MPO,DEFA1
GO:BP	response to toxic substance	GO:0009636	false	0.00009213886263314098	4.035557153003672	238	66	9	21031	CES1,CAT,TH,PRDX1,S100A9,HBB,HBA1,GSTP1,MPO
GO:BP	cellular detoxification	GO:1990748	false	0.00011381202720793572	3.943811840981036	114	66	7	21031	CAT,PRDX1,S100A9,HBB,HBA1,GSTP1,MPO
GO:BP	response to inorganic substance	GO:0010035	false	0.00014081307083270333	3.8513570303711306	531	66	12	21031	FBP1,ANXA1,CALR,TF,CAT,TH,S100A8,PRDX1,HBB,HBA1,SCGB1A1,MPO
GO:BP	response to fungus	GO:0009620	false	0.00014135278140317513	3.8496956414640517	70	66	6	21031	S100A8,S100A9,LTF,MPO,DEFA1,ELANE
GO:BP	response to lipopolysaccharide	GO:0032496	false	0.00015084882953628697	3.8214580552463935	336	66	10	21031	VIM,TH,S100A8,S100A9,GSTP1,LTF,SCGB1A1,MPO,DEFA1,ELANE
GO:BP	cellular response to toxic substance	GO:0097237	false	0.00019215673784123982	3.716344382701235	123	66	7	21031	CAT,PRDX1,S100A9,HBB,HBA1,GSTP1,MPO
GO:BP	response to molecule of bacterial origin	GO:0002237	false	0.0002449630065775067	3.6108994962571486	354	66	10	21031	VIM,TH,S100A8,S100A9,GSTP1,LTF,SCGB1A1,MPO,DEFA1,ELANE
GO:BP	response to reactive oxygen species	GO:0000302	false	0.0003091608595667734	3.5098154938939	197	66	8	21031	ANXA1,CAT,PRDX1,HBB,HBA1,GSTP1,SCGB1A1,MPO
GO:BP	immune effector process	GO:0002252	false	0.00035749568394571424	3.446729197079334	698	66	13	21031	LCP1,ANXA1,IGHG1,HLA-A,HPX,IGHG2,C3,PRDX1,IGHM,A2M,APOA1,MPO,ELANE
GO:BP	innate immune response	GO:0045087	false	0.00037555459347369017	3.4253269217197837	965	66	15	21031	VIM,ANXA1,HLA-A,HPX,S100A8,JCHAIN,C3,PRDX1,S100A9,IGHM,A2M,LCN2,LTF,BPIFA1,DEFA1
GO:BP	detoxification	GO:0098754	false	0.00042246655525189007	3.374207666464517	138	66	7	21031	CAT,PRDX1,S100A9,HBB,HBA1,GSTP1,MPO
GO:BP	cell killing	GO:0001906	true	0.0006465349962798568	3.189407962230027	217	66	8	21031	IGHG1,HLA-A,C3,PRDX1,LTF,LYZ,DEFA1,ELANE
GO:BP	regulation of response to stress	GO:0080134	false	0.0009000790889324103	3.045719327918646	1340	66	17	21031	LMNA,ANXA2,ANXA1,HLA-A,PPIA,HPX,S100A8,C3,PRDX1,S100A9,A2M,SERPINC1,APOA1,GSTP1,LTF,SCGB1A1,ELANE
GO:BP	hydrogen peroxide metabolic process	GO:0042743	false	0.0013397551542705507	2.8729745634749064	55	66	5	21031	CAT,PRDX1,HBB,HBA1,MPO
GO:BP	humoral immune response mediated by circulating immunoglobulin	GO:0002455	false	0.0013397551542705507	2.8729745634749064	55	66	5	21031	IGHG1,HPX,IGHG2,C3,IGHM
GO:BP	regulation of response to external stimulus	GO:0032101	false	0.0015143818490878352	2.8197646043323177	1077	66	15	21031	ANXA2,ANXA1,CALR,HLA-A,HPX,S100A8,C3,S100A9,A2M,SERPINC1,APOA1,GSTP1,LTF,SCGB1A1,ELANE
GO:BP	iron ion transport	GO:0006826	true	0.001604779872883206	2.794584531202131	57	66	5	21031	FTL,TF,HPX,LCN2,LTF
GO:BP	autocrine signaling	GO:0035425	true	0.001706589477614432	2.767870936441618	7	66	3	21031	S100A8,S100A9,SERPINB3
GO:BP	acute inflammatory response to antigenic stimulus	GO:0002438	true	0.0020921924796683806	2.6793983632978287	26	66	4	21031	IGHG1,C3,A2M,ELANE
GO:BP	complement activation	GO:0006956	false	0.002873207112046376	2.541633067228759	64	66	5	21031	IGHG1,IGHG2,C3,IGHM,A2M
GO:BP	response to organic substance	GO:0010033	false	0.004247709838816783	2.371845157582118	2637	66	23	21031	CTSD,VIM,FBP1,ASAH1,CES1,ANXA5,MSN,ANXA1,CALR,CAT,HPX,TH,S100A8,S100A9,A2M,ESRRA,APOA1,GSTP1,LTF,SCGB1A1,MPO,DEFA1,ELANE
GO:BP	chemical homeostasis	GO:0048878	true	0.005023887948371759	2.2989600555659475	1031	66	14	21031	NAPSA,FTL,NPC2,CES1,CALR,TF,HPX,TH,S100A8,S100A9,APOA1,GSTP1,BPIFA1,ELANE
GO:BP	sequestering of metal ion	GO:0051238	true	0.005811831771990266	2.2356869651850477	10	66	3	21031	FTL,S100A8,S100A9
GO:BP	regulation of biological process	GO:0050789	false	0.005869715991150256	2.231382911777977	12287	66	56	21031	LMNA,ALDH2,ANXA2,CTSD,NPC2,VIM,CFL1,FBP1,ASAH1,PFN1,MYL9,CAPG,CES1,S100A4,ANXA5,MSN,LCP1,ANXA1,CALR,TF,IGHG1,CSTB,ARHGDIB,CAT,HLA-A,PPIA,HPX,TH,IGHG2,KRT10,S100A8,H4C1,JCHAIN,C3,PRDX1,S100A9,IGHM,HBB,A2M,PIGR,TRY8,H3-5,SERPINC1,LCN2,ESRRA,APOA1,GSTP1,LTF,SCGB1A1,CAPS,MPO,BPIFA1,DEFA1,ELANE,SERPINB3,PRTN3
GO:BP	response to oxidative stress	GO:0006979	false	0.006107847198970987	2.2141118362969854	393	66	9	21031	ANXA1,CAT,PPIA,PRDX1,HBB,HBA1,GSTP1,SCGB1A1,MPO
GO:BP	leukocyte migration	GO:0050900	false	0.006497024533106039	2.1872854933127504	396	66	9	21031	MSN,ANXA1,CALR,PPIA,S100A8,S100A9,DEFA1,ELANE,PRTN3
GO:BP	regulation of defense response	GO:0031347	false	0.00691636704018492	2.160121967495103	768	66	12	21031	ANXA1,HLA-A,HPX,S100A8,C3,S100A9,A2M,APOA1,GSTP1,LTF,SCGB1A1,ELANE
GO:BP	locomotion	GO:0040011	false	0.00814002665281108	2.0893741731022204	1234	66	15	21031	LMNA,PFN1,S100A4,MSN,ANXA1,CALR,TF,ARHGDIB,PPIA,S100A8,S100A9,APOA1,DEFA1,ELANE,SERPINB3
GO:BP	catabolic process	GO:0009056	false	0.009586633011857526	2.0183338976392298	2556	66	22	21031	ALDH2,ANXA2,CTSD,VIM,FBP1,ASAH1,CES1,MSN,PGD,CAT,TPI1,S100A8,UBC,PRDX1,S100A9,HBB,HBA1,TRY8,SCGB1A1,MPO,ELANE,PRTN3
GO:BP	antimicrobial humoral immune response mediated by antimicrobial peptide	GO:0061844	false	0.010450449319550555	1.9808650365571017	83	66	5	21031	S100A9,LTF,BPIFA1,DEFA1,ELANE
GO:BP	multicellular organismal process	GO:0032501	true	0.010876601704722993	1.9635067748053323	7669	66	42	21031	LMNA,NAPSA,ANXA2,VIM,CFL1,PFN1,MYL9,CAPG,ANXA5,MSN,LCP1,ANXA1,CALR,TF,CSTB,ARHGDIB,CAT,HLA-A,PPIA,TH,KRT14,S100A8,H4C1,JCHAIN,C3,PRDX1,S100A9,IGHM,HBB,A2M,PIGR,TRY8,SERPINC1,LCN2,APOA1,GSTP1,LTF,SCGB1A1,MPO,BPIFA1,ELANE,SERPINB3
GO:BP	cellular response to stimulus	GO:0051716	false	0.01189596856600685	1.9246001920674578	7394	66	41	21031	LMNA,CTSD,VIM,CFL1,FBP1,ASAH1,CES1,S100A4,ANXA5,MSN,LCP1,ANXA1,CALR,TF,IGHG1,ARHGDIB,CAT,HLA-A,PPIA,HPX,TH,IGHG2,S100A8,C3,PRDX1,S100A9,IGHM,HBB,HBA1,PIGR,ESRRA,ALDH3A1,APOA1,GSTP1,LTF,SCGB1A1,CAPS,MPO,DEFA1,ELANE,SERPINB3
GO:BP	positive regulation of biological process	GO:0048518	false	0.0120735292952575	1.9181657597776527	6250	66	37	21031	LMNA,ANXA2,CTSD,VIM,CFL1,PFN1,CES1,S100A4,MSN,LCP1,ANXA1,CALR,TF,IGHG1,CAT,HLA-A,PPIA,HPX,IGHG2,KRT10,S100A8,JCHAIN,C3,S100A9,IGHM,HBB,A2M,TRY8,H3-5,LCN2,ESRRA,APOA1,GSTP1,LTF,ELANE,SERPINB3,PRTN3
GO:BP	regulation of response to stimulus	GO:0048583	false	0.012555183497579185	1.9011769355672499	3939	66	28	21031	LMNA,ANXA2,CTSD,FBP1,S100A4,ANXA1,CALR,IGHG1,ARHGDIB,CAT,HLA-A,PPIA,HPX,IGHG2,S100A8,C3,PRDX1,S100A9,IGHM,A2M,PIGR,SERPINC1,APOA1,GSTP1,LTF,SCGB1A1,ELANE,SERPINB3
GO:BP	complement activation, classical pathway	GO:0006958	false	0.013679907741499823	1.8639168315261836	41	66	4	21031	IGHG1,IGHG2,C3,IGHM
GO:BP	leukocyte aggregation	GO:0070486	true	0.013758452338642192	1.8614304162887367	13	66	3	21031	MSN,S100A8,S100A9
GO:BP	aggregation of unicellular organisms	GO:0098630	false	0.01616615899274926	1.791393154268501	2	66	2	21031	LTF,BPIFA1
GO:BP	neutrophil aggregation	GO:0070488	false	0.01616615899274926	1.791393154268501	2	66	2	21031	S100A8,S100A9
GO:BP	regulation of single-species biofilm formation	GO:1900190	false	0.01616615899274926	1.791393154268501	2	66	2	21031	LTF,BPIFA1
GO:BP	negative regulation of single-species biofilm formation	GO:1900191	false	0.01616615899274926	1.791393154268501	2	66	2	21031	LTF,BPIFA1
GO:BP	regulation of single-species biofilm formation in or on host organism	GO:1900228	true	0.01616615899274926	1.791393154268501	2	66	2	21031	LTF,BPIFA1
GO:BP	negative regulation of single-species biofilm formation in or on host organism	GO:1900229	false	0.01616615899274926	1.791393154268501	2	66	2	21031	LTF,BPIFA1
GO:BP	sequestering of zinc ion	GO:0032119	false	0.01616615899274926	1.791393154268501	2	66	2	21031	S100A8,S100A9
GO:BP	single-species biofilm formation in or on host organism	GO:0044407	false	0.01616615899274926	1.791393154268501	2	66	2	21031	LTF,BPIFA1
GO:BP	single-species biofilm formation	GO:0044010	false	0.01616615899274926	1.791393154268501	2	66	2	21031	LTF,BPIFA1
GO:BP	biofilm formation	GO:0042710	false	0.01616615899274926	1.791393154268501	2	66	2	21031	LTF,BPIFA1
GO:BP	defense response to Gram-negative bacterium	GO:0050829	false	0.016418279942535446	1.7846723435986909	91	66	5	21031	IGHM,LTF,LYZ,DEFA1,ELANE
GO:BP	supramolecular fiber organization	GO:0097435	true	0.01756279797216551	1.7554062944052526	842	66	12	21031	ANXA2,VIM,CFL1,PFN1,MYL9,CAPG,LCP1,TF,CSTB,KRT10,KRT14,APOA1
GO:BP	maintenance of location	GO:0051235	false	0.01858410892886835	1.7308582576273324	341	66	8	21031	FTL,NPC2,CES1,CALR,S100A8,C3,S100A9,APOA1
GO:BP	regulation of immune system process	GO:0002682	false	0.021485299071303407	1.6678585966408752	1512	66	16	21031	MSN,ANXA1,CALR,IGHG1,HLA-A,HPX,IGHG2,H4C1,C3,IGHM,A2M,PIGR,APOA1,LTF,SCGB1A1,ELANE
GO:BP	cytoskeleton organization	GO:0007010	true	0.021485299071303407	1.6678585966408752	1512	66	16	21031	LMNA,VIM,CFL1,PFN1,MYL9,CAPG,MSN,LCP1,ANXA1,CALR,TF,KRT10,KRT14,S100A8,S100A9,APOA1
GO:BP	biological regulation	GO:0065007	false	0.022219357732486417	1.6532684988275728	12680	66	56	21031	LMNA,ALDH2,ANXA2,CTSD,NPC2,VIM,CFL1,FBP1,ASAH1,PFN1,MYL9,CAPG,CES1,S100A4,ANXA5,MSN,LCP1,ANXA1,CALR,TF,IGHG1,CSTB,ARHGDIB,CAT,HLA-A,PPIA,HPX,TH,IGHG2,KRT10,S100A8,H4C1,JCHAIN,C3,PRDX1,S100A9,IGHM,HBB,A2M,PIGR,TRY8,H3-5,SERPINC1,LCN2,ESRRA,APOA1,GSTP1,LTF,SCGB1A1,CAPS,MPO,BPIFA1,DEFA1,ELANE,SERPINB3,PRTN3
GO:BP	chemotaxis	GO:0006935	false	0.02279852647692038	1.6420932215794808	463	66	9	21031	S100A4,ANXA1,CALR,PPIA,S100A8,S100A9,APOA1,DEFA1,ELANE
GO:BP	taxis	GO:0042330	false	0.02359196438014505	1.6272358961665894	465	66	9	21031	S100A4,ANXA1,CALR,PPIA,S100A8,S100A9,APOA1,DEFA1,ELANE
GO:BP	transition metal ion transport	GO:0000041	false	0.024768103389843827	1.6061072481118275	99	66	5	21031	FTL,TF,HPX,LCN2,LTF
GO:BP	homeostatic process	GO:0042592	false	0.02488101974675236	1.6041318240892632	1712	66	17	21031	NAPSA,FTL,NPC2,CES1,ANXA1,CALR,TF,HPX,TH,S100A8,PRDX1,S100A9,LCN2,APOA1,GSTP1,BPIFA1,ELANE
GO:BP	cellular response to lipid	GO:0071396	false	0.031439464966974744	1.5025248533408881	609	66	10	21031	VIM,FBP1,CES1,MSN,ANXA1,CALR,ESRRA,GSTP1,LTF,DEFA1
GO:BP	regulation of inflammatory response	GO:0050727	false	0.03683533310929574	1.4337353983793462	375	66	8	21031	ANXA1,S100A8,C3,S100A9,APOA1,GSTP1,SCGB1A1,ELANE
GO:BP	acute inflammatory response	GO:0002526	false	0.03777185465715133	1.4228316901104823	108	66	5	21031	IGHG1,C3,A2M,GSTP1,ELANE
GO:BP	cellular catabolic process	GO:0044248	false	0.04331276674904426	1.363384073359414	1600	66	16	21031	ALDH2,ANXA2,CTSD,VIM,FBP1,ASAH1,PGD,CAT,TPI1,S100A8,PRDX1,S100A9,HBB,HBA1,SCGB1A1,MPO
KEGG	Glycolysis / Gluconeogenesis	KEGG:00010	false	0.0446696800650039	1.3499871580385925	67	49	4	8484	ALDH2,FBP1,TPI1,ALDH3A1
REAC	Neutrophil degranulation	REAC:R-HSA-6798695	false	1.0794174247755944e-13	12.966810575502963	476	61	23	10842	ANXA2,CTSD,FTL,NPC2,ASAH1,CSTB,CAT,PPIA,S100A8,C3,S100A9,HBB,PIGR,TRY8,LCN2,GSTP1,LTF,LYZ,MPO,DEFA1,ELANE,SERPINB3,PRTN3
REAC	Innate Immune System	REAC:R-HSA-168249	false	2.978462087014939e-10	9.526007923684995	1101	61	28	10842	ANXA2,CTSD,FTL,NPC2,CFL1,ASAH1,IGHG1,CSTB,CAT,PPIA,IGHG2,S100A8,C3,UBC,S100A9,HBB,PIGR,TRY8,LCN2,GSTP1,LTF,LYZ,MPO,BPIFA1,DEFA1,ELANE,SERPINB3,PRTN3
REAC	Immune System	REAC:R-HSA-168256	false	1.0096776508142995e-8	7.995817256729734	2052	61	35	10842	ANXA2,CTSD,FTL,NPC2,VIM,CFL1,ASAH1,MSN,LCP1,ANXA1,CALR,IGHG1,CSTB,CAT,HLA-A,PPIA,IGHG2,S100A8,C3,UBC,S100A9,IGHM,HBB,PIGR,TRY8,LCN2,GSTP1,LTF,LYZ,MPO,BPIFA1,DEFA1,ELANE,SERPINB3,PRTN3
REAC	Antimicrobial peptides	REAC:R-HSA-6803157	false	4.83526215881049e-8	7.315579974313504	97	61	10	10842	S100A8,S100A9,TRY8,LCN2,LTF,LYZ,BPIFA1,DEFA1,ELANE,PRTN3
REAC	Metal sequestration by antimicrobial proteins	REAC:R-HSA-6799990	false	0.000005148631005940162	5.288308232240819	6	61	4	10842	S100A8,S100A9,LCN2,LTF
REAC	Binding and Uptake of Ligands by Scavenger Receptors	REAC:R-HSA-2173782	false	0.00041384158556250096	3.383165870671548	97	61	7	10842	FTL,CALR,HPX,JCHAIN,HBB,HBA1,APOA1
REAC	Gene and protein expression by JAK-STAT signaling after Interleukin-12 stimulation	REAC:R-HSA-8950505	false	0.0007925715196463206	3.1009615377079545	38	61	5	10842	ANXA2,CFL1,MSN,LCP1,PPIA
REAC	Platelet degranulation	REAC:R-HSA-114608	false	0.0022727124594572653	2.6434555071568386	125	61	7	10842	CFL1,PFN1,ANXA5,TF,PPIA,A2M,APOA1
REAC	Interleukin-12 signaling	REAC:R-HSA-9020591	false	0.002329993059954307	2.632645372548246	47	61	5	10842	ANXA2,CFL1,MSN,LCP1,PPIA
REAC	Response to elevated platelet cytosolic Ca2+	REAC:R-HSA-76005	false	0.0029456680203215533	2.5308162001500714	130	61	7	10842	CFL1,PFN1,ANXA5,TF,PPIA,A2M,APOA1
REAC	Interleukin-12 family signaling	REAC:R-HSA-447115	false	0.006092004557848084	2.2152397804102675	57	61	5	10842	ANXA2,CFL1,MSN,LCP1,PPIA
REAC	Amyloid fiber formation	REAC:R-HSA-977225	false	0.012807596484253423	1.8925323637419966	110	61	6	10842	H4C1,UBC,H2AC7,APOA1,LTF,LYZ
REAC	Scavenging of heme from plasma	REAC:R-HSA-2168880	false	0.015528437173320923	1.808872250720654	69	61	5	10842	HPX,JCHAIN,HBB,HBA1,APOA1
REAC	Signaling by Interleukins	REAC:R-HSA-449147	false	0.02059214712860041	1.6862983674428442	471	61	11	10842	ANXA2,VIM,CFL1,MSN,LCP1,ANXA1,IGHG1,PPIA,UBC,LCN2,PRTN3
REAC	Hemostasis	REAC:R-HSA-109582	false	0.02791508518842687	1.5541610424756596	672	61	13	10842	ANXA2,CFL1,PFN1,ANXA5,TF,PPIA,JCHAIN,IGHM,HBB,A2M,SERPINC1,APOA1,PRTN3
REAC	Smooth Muscle Contraction	REAC:R-HSA-445355	false	0.036252510006655365	1.4406619189053402	43	61	4	10842	ALDH2,ANXA2,MYL9,ANXA1
REAC	Cellular response to chemical stress	REAC:R-HSA-9711123	false	0.0400293321424791	1.3976216556919374	195	61	7	10842	PGD,CAT,UBC,PRDX1,HBB,HBA1,GSTP1
WP	Selenium micronutrient network	WP:WP15	false	0.0013541104405185	2.8683459133822167	86	48	6	8286	CAT,PRDX1,HBB,HBA1,APOA1,MPO
WP	Folate metabolism	WP:WP176	false	0.006695035336267078	2.1742471264480434	69	48	5	8286	CAT,HBB,HBA1,APOA1,MPO
WP	Prostaglandin synthesis and regulation	WP:WP98	false	0.018519234220449012	1.732376975575753	45	48	4	8286	ANXA2,ANXA5,ANXA1,SCGB1A1
WP	NRF2 pathway	WP:WP2884	false	0.022202582220891998	1.6535965129787125	141	48	6	8286	FTL,CES1,PGD,PRDX1,ALDH3A1,GSTP1
WP	Vitamin B12 metabolism	WP:WP1533	false	0.030280208393324293	1.5188411402763449	51	48	4	8286	HBB,HBA1,APOA1,MPO
