# Supplementary material for: Proteomic Approach to Study the Effect of Pneumocystis jirovecii Colonization in Idiopathic Pulmonary Fibrosis
Source: J Fungi (Basel). 2025 Jan 29;11(2):102. doi: 10.3390/jof11020102 (PMC11857022; doi:10.3390/jof11020102)
Supplement: Supplementary file 1 [file jof-11-00102-s001.zip › jof-3405943 supplementary - copy/tableS1-S4/Table_S4 (117_intersections).csv]

source,"term_name","term_id","adjusted_p_value","negative_log10_of_adjusted_p_value","term_size","query_size","intersection_size","effective_domain_size","intersections"
GO:BP,"humoral immune response","GO:0006959","7.653536272741165e-13","12.116137855188438","254","60","15","21031","TF,IGHG1,HLA-A,HPX,SERPING1,IGHG2,IGHA1,KRT1,JCHAIN,TRY8,LTF,LYZ,BPIFA1,ELANE,PRTN3"
GO:BP,"antimicrobial humoral response","GO:0019730","4.615546751376652e-12","11.335776845658387","131","60","12","21031","TF,IGHG1,HLA-A,IGHG2,IGHA1,JCHAIN,TRY8,LTF,LYZ,BPIFA1,ELANE,PRTN3"
GO:BP,"response to other organism","GO:0051707","3.3992514006028745e-10","9.468616714835282","1548","60","25","21031","NPC2,VIM,CFL1,ANXA1,TF,IGHG1,HLA-A,HPX,SERPING1,IGHG2,HP,IGHA1,KRT1,JCHAIN,PRDX1,TRY8,LCN2,GSTP1,LTF,SCGB1A1,LYZ,MPO,BPIFA1,ELANE,PRTN3"
GO:BP,"response to external biotic stimulus","GO:0043207","3.5508556303582965e-10","9.449666984756488","1551","60","25","21031","NPC2,VIM,CFL1,ANXA1,TF,IGHG1,HLA-A,HPX,SERPING1,IGHG2,HP,IGHA1,KRT1,JCHAIN,PRDX1,TRY8,LCN2,GSTP1,LTF,SCGB1A1,LYZ,MPO,BPIFA1,ELANE,PRTN3"
GO:BP,"biological process involved in interspecies interaction between organisms","GO:0044419","4.447843190086574e-10","9.351850532325408","1724","60","26","21031","NPC2,VIM,CFL1,ANXA1,TF,IGHG1,HLA-A,HPX,SERPING1,IGHG2,HP,IGHA1,KRT1,JCHAIN,PRDX1,TRY8,LCN2,GSTP1,LTF,SCGB1A1,LYZ,MPO,BPIFA1,ELANE,SERPINB3,PRTN3"
GO:BP,"response to biotic stimulus","GO:0009607","5.866560462704646e-10","9.23161644898713","1586","60","25","21031","NPC2,VIM,CFL1,ANXA1,TF,IGHG1,HLA-A,HPX,SERPING1,IGHG2,HP,IGHA1,KRT1,JCHAIN,PRDX1,TRY8,LCN2,GSTP1,LTF,SCGB1A1,LYZ,MPO,BPIFA1,ELANE,PRTN3"
GO:BP,"antibacterial humoral response","GO:0019731","6.024513885774006e-10","9.220077990287225","68","60","9","21031","TF,IGHG1,HLA-A,IGHG2,IGHA1,JCHAIN,LTF,BPIFA1,ELANE"
GO:BP,"defense response","GO:0006952","8.788854065000695e-9","8.056067746733962","1791","60","25","21031","VIM,ANXA1,TF,IGHG1,HLA-A,HPX,SERPING1,IGHG2,HP,SERPINA1,IGHA1,KRT1,JCHAIN,PRDX1,TRY8,LCN2,APOA1,GSTP1,LTF,SCGB1A1,LYZ,MPO,BPIFA1,ELANE,PRTN3"
GO:BP,"defense response to bacterium","GO:0042742","1.2652736998517434e-8","7.8978155191695905","325","60","13","21031","TF,IGHG1,HLA-A,IGHG2,HP,IGHA1,JCHAIN,LCN2,LTF,LYZ,MPO,BPIFA1,ELANE"
GO:BP,"defense response to other organism","GO:0098542","1.723596344184718e-8","7.763564435738281","1220","60","21","21031","VIM,ANXA1,TF,IGHG1,HLA-A,HPX,SERPING1,IGHG2,HP,IGHA1,KRT1,JCHAIN,PRDX1,TRY8,LCN2,LTF,LYZ,MPO,BPIFA1,ELANE,PRTN3"
GO:BP,"response to external stimulus","GO:0009605","6.244417610835178e-8","7.204508060123311","2723","60","29","21031","ANXA2,NPC2,VIM,CFL1,FBP1,S100A4,ANXA1,TF,IGHG1,HLA-A,HPX,SERPING1,IGHG2,HP,IGHA1,KRT1,JCHAIN,PRDX1,TRY8,LCN2,APOA1,GSTP1,LTF,SCGB1A1,LYZ,MPO,BPIFA1,ELANE,PRTN3"
GO:BP,"immune system process","GO:0002376","1.0050339519383534e-7","6.997819266710741","2776","60","29","21031","CTSD,VIM,MSN,LCP1,ANXA1,TF,IGHG1,HLA-A,HPX,SERPING1,IGHG2,ACTB,HP,IGHA1,KRT1,EZR,H4C1,JCHAIN,PRDX1,TRY8,LCN2,APOA1,LTF,SCGB1A1,LYZ,MPO,BPIFA1,ELANE,PRTN3"
GO:BP,"response to bacterium","GO:0009617","2.3101513353696527e-7","6.636359569041555","720","60","16","21031","VIM,TF,IGHG1,HLA-A,IGHG2,HP,IGHA1,JCHAIN,LCN2,GSTP1,LTF,SCGB1A1,LYZ,MPO,BPIFA1,ELANE"
GO:BP,"defense response to symbiont","GO:0140546","2.5905704216086406e-7","6.586604597431929","1113","60","19","21031","VIM,ANXA1,TF,IGHG1,HLA-A,HPX,SERPING1,IGHG2,IGHA1,KRT1,JCHAIN,PRDX1,TRY8,LCN2,LTF,LYZ,BPIFA1,ELANE,PRTN3"
GO:BP,"response to stress","GO:0006950","4.2146819187445053e-7","6.375235195925754","3855","60","33","21031","LMNA,ANXA2,VIM,FBP1,MYL9,ANXA1,TF,IGHG1,HLA-A,HPX,SERPING1,IGHG2,ACTB,HP,PGK1,SERPINA1,IGHA1,KRT1,JCHAIN,PRDX1,HBB,HBA1,TRY8,LCN2,APOA1,GSTP1,LTF,SCGB1A1,LYZ,MPO,BPIFA1,ELANE,PRTN3"
GO:BP,"immune response","GO:0006955","0.000022042414006101442","4.656740844842071","1988","60","22","21031","VIM,LCP1,ANXA1,TF,IGHG1,HLA-A,HPX,SERPING1,IGHG2,IGHA1,KRT1,EZR,JCHAIN,PRDX1,TRY8,LCN2,APOA1,LTF,LYZ,BPIFA1,ELANE,PRTN3"
GO:BP,"hydrogen peroxide catabolic process","GO:0042744","0.00005330245222351548","4.273252810436036","31","60","5","21031","HP,PRDX1,HBB,HBA1,MPO"
GO:BP,"immune effector process","GO:0002252","0.00013560774179457435","3.8677155160538526","698","60","13","21031","LCP1,ANXA1,IGHG1,HLA-A,HPX,SERPING1,IGHG2,IGHA1,KRT1,PRDX1,APOA1,MPO,ELANE"
GO:BP,"response to reactive oxygen species","GO:0000302","0.00018061523916534044","3.743245609469889","197","60","8","21031","ANXA1,HP,PRDX1,HBB,HBA1,GSTP1,SCGB1A1,MPO"
GO:BP,"cellular oxidant detoxification","GO:0098869","0.0005825008931521116","3.2347034043951","94","60","6","21031","HP,PRDX1,HBB,HBA1,GSTP1,MPO"
GO:BP,"hydrogen peroxide metabolic process","GO:0042743","0.0010356761253190654","2.984776035109569","55","60","5","21031","HP,PRDX1,HBB,HBA1,MPO"
GO:BP,"humoral immune response mediated by circulating immunoglobulin","GO:0002455","0.0010356761253190654","2.984776035109569","55","60","5","21031","IGHG1,HPX,SERPING1,IGHG2,IGHA1"
GO:BP,"supramolecular fiber organization","GO:0097435","0.0011651167329102226","2.933630560544361","842","60","13","21031","ANXA2,VIM,CFL1,PFN1,MYL9,CAPG,LCP1,TF,CSTB,KRT1,EZR,KRT14,APOA1"
GO:BP,"iron ion transport","GO:0006826","0.0012411379094850446","2.906179959032536","57","60","5","21031","FTL,TF,HPX,LCN2,LTF"
GO:BP,"cellular detoxification","GO:1990748","0.0018257247989312457","2.738564685352066","114","60","6","21031","HP,PRDX1,HBB,HBA1,GSTP1,MPO"
GO:BP,"complement activation","GO:0006956","0.002225831789514124","2.6525076592493426","64","60","5","21031","IGHG1,SERPING1,IGHG2,IGHA1,KRT1"
GO:BP,"cellular response to toxic substance","GO:0097237","0.0028519620885233566","2.5448562519108244","123","60","6","21031","HP,PRDX1,HBB,HBA1,GSTP1,MPO"
GO:BP,"response to stimulus","GO:0050896","0.0029621735027878537","2.5283895072271845","8976","60","44","21031","LMNA,ANXA2,CTSD,NPC2,VIM,CFL1,FBP1,ASAH1,MYL9,S100A4,MSN,LCP1,ANXA1,TF,IGHG1,HLA-A,HPX,SERPING1,IGHG2,ACTB,HP,PGK1,SERPINA1,IGHA1,KRT1,EZR,JCHAIN,PRDX1,HBB,HBA1,TRY8,LCN2,ALDH3A1,APOA1,GSTP1,LTF,SCGB1A1,LYZ,CAPS,MPO,BPIFA1,ELANE,SERPINB3,PRTN3"
GO:BP,"response to oxidative stress","GO:0006979","0.003365657299896268","2.472930107118666","393","60","9","21031","ANXA1,HP,KRT1,PRDX1,HBB,HBA1,GSTP1,SCGB1A1,MPO"
GO:BP,"detoxification","GO:0098754","0.005579118565201872","2.253434409038498","138","60","6","21031","HP,PRDX1,HBB,HBA1,GSTP1,MPO"
GO:BP,"regulation of immune system process","GO:0002682","0.007085001384355335","2.1496600605586766","1512","60","16","21031","MSN,ANXA1,IGHG1,HLA-A,HPX,SERPING1,IGHG2,ACTB,IGHA1,KRT1,EZR,H4C1,APOA1,LTF,SCGB1A1,ELANE"
GO:BP,"blood coagulation","GO:0007596","0.00792626626639276","2.1009313425389524","228","60","7","21031","ANXA2,MYL9,SERPING1,ACTB,SERPINA1,KRT1,HBB"
GO:BP,"coagulation","GO:0050817","0.009143035925359689","2.0389095737730836","233","60","7","21031","ANXA2,MYL9,SERPING1,ACTB,SERPINA1,KRT1,HBB"
GO:BP,"hemostasis","GO:0007599","0.0096714852392413","2.014506826674402","235","60","7","21031","ANXA2,MYL9,SERPING1,ACTB,SERPINA1,KRT1,HBB"
GO:BP,"positive regulation of immune response","GO:0050778","0.010568468195037175","1.9759879552329445","718","60","11","21031","ANXA1,IGHG1,HLA-A,HPX,SERPING1,IGHG2,IGHA1,KRT1,EZR,LTF,ELANE"
GO:BP,"complement activation, classical pathway","GO:0006958","0.011667772760374758","1.9330120377159143","41","60","4","21031","IGHG1,SERPING1,IGHG2,IGHA1"
GO:BP,"negative regulation of single-species biofilm formation","GO:1900191","0.01667488427573787","1.7779371714193812","2","60","2","21031","LTF,BPIFA1"
GO:BP,"regulation of single-species biofilm formation in or on host organism","GO:1900228","0.01667488427573787","1.7779371714193812","2","60","2","21031","LTF,BPIFA1"
GO:BP,"negative regulation of single-species biofilm formation in or on host organism","GO:1900229","0.01667488427573787","1.7779371714193812","2","60","2","21031","LTF,BPIFA1"
GO:BP,"aggregation of unicellular organisms","GO:0098630","0.01667488427573787","1.7779371714193812","2","60","2","21031","LTF,BPIFA1"
GO:BP,"biofilm formation","GO:0042710","0.01667488427573787","1.7779371714193812","2","60","2","21031","LTF,BPIFA1"
GO:BP,"single-species biofilm formation","GO:0044010","0.01667488427573787","1.7779371714193812","2","60","2","21031","LTF,BPIFA1"
GO:BP,"single-species biofilm formation in or on host organism","GO:0044407","0.01667488427573787","1.7779371714193812","2","60","2","21031","LTF,BPIFA1"
GO:BP,"regulation of single-species biofilm formation","GO:1900190","0.01667488427573787","1.7779371714193812","2","60","2","21031","LTF,BPIFA1"
GO:BP,"cellular response to chemical stimulus","GO:0070887","0.017438413971176354","1.758493016816797","2683","60","21","21031","LMNA,CTSD,VIM,FBP1,ASAH1,MSN,ANXA1,TF,HPX,ACTB,HP,PGK1,EZR,PRDX1,HBB,HBA1,ALDH3A1,APOA1,GSTP1,LTF,MPO"
GO:BP,"transition metal ion transport","GO:0000041","0.019347051815746617","1.7133852052033516","99","60","5","21031","FTL,TF,HPX,LCN2,LTF"
GO:BP,"regulation of body fluid levels","GO:0050878","0.0208256832776433","1.6814007407570908","371","60","8","21031","ANXA2,MYL9,SERPING1,ACTB,SERPINA1,KRT1,HBB,BPIFA1"
GO:BP,"response to oxygen-containing compound","GO:1901700","0.023866165207138045","1.6222173574143528","1663","60","16","21031","CTSD,VIM,FBP1,MSN,ANXA1,ACTB,HP,EZR,PRDX1,HBB,HBA1,GSTP1,LTF,SCGB1A1,MPO,ELANE"
GO:BP,"acute inflammatory response","GO:0002526","0.02956739932324565","1.5291868732836367","108","60","5","21031","IGHG1,HP,SERPINA1,GSTP1,ELANE"
GO:BP,"cytoskeleton organization","GO:0007010","0.033459187405188114","1.4754846105860615","1512","60","15","21031","LMNA,VIM,CFL1,PFN1,MYL9,CAPG,MSN,LCP1,ANXA1,TF,ACTB,KRT1,EZR,KRT14,APOA1"
GO:BP,"negative regulation of cytokine production","GO:0001818","0.037973323996984866","1.420521385205106","290","60","7","21031","ANXA1,EZR,APOA1,GSTP1,LTF,SCGB1A1,ELANE"
GO:BP,"response to inorganic substance","GO:0010035","0.03817103981581437","1.4182660092906314","531","60","9","21031","FBP1,ANXA1,TF,HP,PRDX1,HBB,HBA1,SCGB1A1,MPO"
GO:BP,"regulation of response to stress","GO:0080134","0.038434591835797616","1.4152777266514862","1340","60","14","21031","LMNA,ANXA2,ANXA1,HLA-A,HPX,SERPING1,ACTB,KRT1,PRDX1,APOA1,GSTP1,LTF,SCGB1A1,ELANE"
GO:BP,"negative regulation of response to external stimulus","GO:0032102","0.039208316961782466","1.4066217996252806","405","60","8","21031","ANXA2,HLA-A,SERPING1,KRT1,APOA1,GSTP1,LTF,ELANE"
GO:BP,"multicellular organismal process","GO:0032501","0.043607235263103596","1.3604414471041533","7669","60","38","21031","LMNA,NAPSA,ANXA2,VIM,CFL1,PFN1,MYL9,CAPG,MSN,LCP1,ANXA1,TF,CSTB,HLA-A,SFTPA2,SERPING1,ACTB,PGK1,SERPINA1,IGHA1,KRT1,EZR,KRT14,H4C1,JCHAIN,PRDX1,SFTPB,HBB,TRY8,LCN2,APOA1,GSTP1,LTF,SCGB1A1,MPO,BPIFA1,ELANE,SERPINB3"
KEGG,"Neutrophil extracellular trap formation","KEGG:04613","0.019233338268143222","1.715945330134446","188","41","6","8484","ACTB,H4C1,H2AC7,H3-5,MPO,ELANE"
KEGG,"Pentose phosphate pathway","KEGG:00030","0.03199084474103704","1.494974291909413","31","41","3","8484","FBP1,PGD,TALDO1"
KEGG,"African trypanosomiasis","KEGG:05143","0.049970569938734555","1.3012856971886742","36","41","3","8484","HBB,HBA1,APOA1"
REAC,"Innate Immune System","REAC:R-HSA-168249","5.038493755625507e-11","10.297699275338054","1101","54","27","10842","ANXA2,CTSD,FTL,NPC2,CFL1,ASAH1,IGHG1,CSTB,SFTPA2,SERPING1,IGHG2,ACTB,HP,SERPINA1,KRT1,UBC,HBB,TRY8,LCN2,GSTP1,LTF,LYZ,MPO,BPIFA1,ELANE,SERPINB3,PRTN3"
REAC,"Neutrophil degranulation","REAC:R-HSA-6798695","1.7208723333636617e-10","9.764251347552907","476","54","19","10842","ANXA2,CTSD,FTL,NPC2,ASAH1,CSTB,HP,SERPINA1,KRT1,HBB,TRY8,LCN2,GSTP1,LTF,LYZ,MPO,ELANE,SERPINB3,PRTN3"
REAC,"Immune System","REAC:R-HSA-168256","4.281972584013805e-10","9.368356117669707","2052","54","34","10842","ANXA2,CTSD,FTL,NPC2,VIM,CFL1,ASAH1,MSN,LCP1,ANXA1,IGHG1,CSTB,HNRNPA2B1,HLA-A,SFTPA2,SERPING1,IGHG2,ACTB,HP,SERPINA1,TALDO1,KRT1,UBC,HBB,TRY8,LCN2,GSTP1,LTF,LYZ,MPO,BPIFA1,ELANE,SERPINB3,PRTN3"
REAC,"Binding and Uptake of Ligands by Scavenger Receptors","REAC:R-HSA-2173782","0.000007836971254063303","5.105851746217223","97","54","8","10842","FTL,HPX,HP,IGHA1,JCHAIN,HBB,HBA1,APOA1"
REAC,"Gene and protein expression by JAK-STAT signaling after Interleukin-12 stimulation","REAC:R-HSA-8950505","0.000009662832689062108","5.0148955401591","38","54","6","10842","ANXA2,CFL1,MSN,LCP1,HNRNPA2B1,TALDO1"
REAC,"Scavenging of heme from plasma","REAC:R-HSA-2168880","0.000014922760395131006","4.826150834136282","69","54","7","10842","HPX,HP,IGHA1,JCHAIN,HBB,HBA1,APOA1"
REAC,"Interleukin-12 signaling","REAC:R-HSA-9020591","0.0000363183013779478","4.43987447180941","47","54","6","10842","ANXA2,CFL1,MSN,LCP1,HNRNPA2B1,TALDO1"
REAC,"Interleukin-12 family signaling","REAC:R-HSA-447115","0.0001181584582730035","3.9275351843167514","57","54","6","10842","ANXA2,CFL1,MSN,LCP1,HNRNPA2B1,TALDO1"
REAC,"Antimicrobial peptides","REAC:R-HSA-6803157","0.00015971074816173344","3.7966658558699105","97","54","7","10842","TRY8,LCN2,LTF,LYZ,BPIFA1,ELANE,PRTN3"
REAC,"Signaling by Interleukins","REAC:R-HSA-449147","0.0008787505731475294","3.056134378712116","471","54","12","10842","ANXA2,VIM,CFL1,MSN,LCP1,ANXA1,IGHG1,HNRNPA2B1,TALDO1,UBC,LCN2,PRTN3"
REAC,"Amyloid fiber formation","REAC:R-HSA-977225","0.005700847959270302","2.244060541407802","110","54","6","10842","H4C1,UBC,H2AC7,APOA1,LTF,LYZ"
REAC,"Platelet degranulation ","REAC:R-HSA-114608","0.011792557765334574","1.9283919877042994","125","54","6","10842","CFL1,PFN1,TF,SERPING1,SERPINA1,APOA1"
REAC,"Cytokine Signaling in Immune system","REAC:R-HSA-1280215","0.012986847643528074","1.8864962544054396","719","54","13","10842","ANXA2,VIM,CFL1,MSN,LCP1,ANXA1,IGHG1,HNRNPA2B1,HLA-A,TALDO1,UBC,LCN2,PRTN3"
REAC,"Response to elevated platelet cytosolic Ca2+","REAC:R-HSA-76005","0.014710083391889556","1.8323848652374723","130","54","6","10842","CFL1,PFN1,TF,SERPING1,SERPINA1,APOA1"
REAC,"Cellular response to chemical stress","REAC:R-HSA-9711123","0.016324055971125583","1.7871719248085123","195","54","7","10842","PGD,TALDO1,UBC,PRDX1,HBB,HBA1,GSTP1"
REAC,"Hemostasis","REAC:R-HSA-109582","0.030944283735216894","1.5094195654333746","672","54","12","10842","ANXA2,CFL1,PFN1,TF,SERPING1,ACTB,SERPINA1,IGHA1,JCHAIN,HBB,APOA1,PRTN3"
WP,"Selenium micronutrient network","WP:WP15","0.011312463256033614","1.9464428184146085","86","44","5","8286","PRDX1,HBB,HBA1,APOA1,MPO"
WP,"NRF2 pathway","WP:WP2884","0.012096816179063614","1.917328918758756","141","44","6","8286","FTL,PGD,SERPINA1,PRDX1,ALDH3A1,GSTP1"
WP,"Vitamin B12 metabolism","WP:WP1533","0.019268609588376596","1.7151496226502947","51","44","4","8286","HBB,HBA1,APOA1,MPO"
MIRNA,"hsa-miR-133a-3p","MIRNA:hsa-miR-133a-3p","0.023854030310208645","1.6224382332440248","132","45","5","14819","ANXA2,FTL,MSN,SFTPB,GSTP1"
